# Supplementary material for: WBNPMD: weighted bipartite network projection for microRNA-disease association prediction
Source: J Transl Med. 2019 Sep 23;17:322. doi: 10.1186/s12967-019-2063-4 (PMC6757419; doi:10.1186/s12967-019-2063-4)
Supplement: Supplementary file 1 — Additional file 1. All potential miRNA-disease associations were ranked by WBNPMD utilizing data obtained from HMDDv2.0. Prediction results were publicly released for future study. [file 12967_2019_2063_MOESM1_ESM.xlsx]

## Sheet: Sheet1
Disease	miRNA	Score
Carcinoma, Hepatocellular	hsa-mir-143	0.5059
Stomach Neoplasms	hsa-mir-92a	0.498234
Stomach Neoplasms	hsa-mir-19b	0.476631
Prostatic Neoplasms	hsa-mir-155	0.475823
Stomach Neoplasms	hsa-mir-15a	0.451479
Stomach Neoplasms	hsa-mir-29b	0.450363
Carcinoma, Hepatocellular	hsa-mir-9	0.446744
Carcinoma, Hepatocellular	hsa-mir-133a	0.428918
Stomach Neoplasms	hsa-let-7b	0.422763
Lung Neoplasms	hsa-mir-16	0.421715
Breast Neoplasms	hsa-mir-150	0.412909
Colorectal Neoplasms	hsa-mir-15a	0.411296
Melanoma	hsa-mir-92a	0.410988
Colorectal Neoplasms	hsa-mir-29b	0.410924
Stomach Neoplasms	hsa-let-7c	0.410271
Breast Neoplasms	hsa-mir-142	0.408917
Colorectal Neoplasms	hsa-mir-223	0.404148
Adrenocortical Carcinoma	hsa-mir-21	0.398854
Carcinoma, Non-Small-Cell Lung	hsa-mir-20a	0.394687
Carcinoma, Hepatocellular	hsa-mir-34b	0.394237
Carcinoma, Renal Cell	hsa-mir-17	0.39036
Stomach Neoplasms	hsa-let-7e	0.388753
Lung Neoplasms	hsa-mir-15a	0.387433
Stomach Neoplasms	hsa-let-7d	0.386705
Carcinoma, Renal Cell	hsa-mir-20a	0.384734
Colorectal Neoplasms	hsa-mir-29c	0.383747
Stomach Neoplasms	hsa-mir-133a	0.3834
Stomach Neoplasms	hsa-let-7i	0.382735
Carcinoma, Renal Cell	hsa-mir-125b	0.381352
Prostatic Neoplasms	hsa-mir-18a	0.376301
Breast Neoplasms	hsa-mir-15b	0.376253
Stomach Neoplasms	hsa-mir-210	0.375565
Stomach Neoplasms	hsa-mir-203	0.374362
Leukemia, Myeloid, Acute	hsa-mir-21	0.372348
Endometriosis	hsa-mir-21	0.371789
Breast Neoplasms	hsa-mir-106a	0.36789
Prostatic Neoplasms	hsa-mir-19b	0.366667
Carcinoma, Non-Small-Cell Lung	hsa-mir-92a	0.361996
Prostatic Neoplasms	hsa-mir-19a	0.360907
Carcinoma, Renal Cell	hsa-mir-221	0.360439
Melanoma	hsa-mir-223	0.359834
Heart Failure	hsa-mir-146a	0.359188
Heart Failure	hsa-mir-20a	0.359087
Glioma	hsa-mir-155	0.358192
Carcinoma, Non-Small-Cell Lung	hsa-mir-18a	0.353936
Colorectal Neoplasms	hsa-let-7d	0.350673
Esophageal Neoplasms	hsa-mir-17	0.350653
Carcinoma, Renal Cell	hsa-mir-18a	0.349204
Colorectal Neoplasms	hsa-mir-106b	0.348694
Heart Failure	hsa-mir-125b	0.348522
Gastrointestinal Neoplasms	hsa-mir-21	0.347895
Stomach Neoplasms	hsa-mir-15b	0.347523
Carcinoma, Non-Small-Cell Lung	hsa-mir-19b	0.346988
Colorectal Neoplasms	hsa-let-7i	0.346634
Stomach Neoplasms	hsa-mir-205	0.345238
Melanoma	hsa-mir-29c	0.345227
Pancreatic Neoplasms	hsa-mir-19b	0.345047
Esophageal Neoplasms	hsa-mir-125b	0.343142
Neoplasms	hsa-mir-1	0.342479
Neoplasms	hsa-mir-223	0.342331
Heart Failure	hsa-mir-34a	0.341965
Medulloblastoma	hsa-mir-155	0.340426
Carcinoma, Renal Cell	hsa-mir-19b	0.340304
Ovarian Neoplasms	hsa-mir-143	0.340022
Colorectal Neoplasms	hsa-let-7f	0.340021
Heart Failure	hsa-mir-221	0.339873
Ovarian Neoplasms	hsa-mir-15a	0.339259
Carcinoma, Squamous Cell	hsa-mir-17	0.338365
Carcinoma, Non-Small-Cell Lung	hsa-mir-19a	0.338319
Colorectal Neoplasms	hsa-mir-214	0.337876
Pancreatic Neoplasms	hsa-mir-19a	0.337777
Colorectal Neoplasms	hsa-let-7g	0.337353
Ovarian Neoplasms	hsa-mir-222	0.337184
Carcinoma, Hepatocellular	hsa-mir-429	0.336397
Carcinoma, Non-Small-Cell Lung	hsa-mir-29a	0.3362
Pancreatic Neoplasms	hsa-mir-29a	0.334952
Carcinoma, Hepatocellular	hsa-mir-132	0.334773
Head and Neck Neoplasms	hsa-mir-146a	0.330066
Retinoblastoma	hsa-mir-21	0.329769
Colorectal Neoplasms	hsa-mir-24	0.328531
Lung Neoplasms	hsa-mir-106b	0.327958
Stomach Neoplasms	hsa-mir-30a	0.327827
Carcinoma, Hepatocellular	hsa-mir-206	0.326882
Head and Neck Neoplasms	hsa-mir-17	0.326486
Carcinoma, Renal Cell	hsa-mir-29a	0.32547
Melanoma	hsa-mir-181b	0.32495
Prostatic Neoplasms	hsa-mir-29c	0.324687
Colorectal Neoplasms	hsa-mir-101	0.323168
Esophageal Neoplasms	hsa-mir-221	0.321726
Lupus Vulgaris	hsa-mir-21	0.321337
Urinary Bladder Neoplasms	hsa-mir-16	0.320944
Nasopharyngeal Neoplasms	hsa-mir-21	0.320226
Carcinoma, Renal Cell	hsa-mir-15a	0.319556
Pancreatic Neoplasms	hsa-mir-1	0.319386
Carcinoma, Renal Cell	hsa-mir-29b	0.319169
Head and Neck Neoplasms	hsa-mir-20a	0.318229
Ovarian Neoplasms	hsa-mir-29c	0.318087
Carcinoma, Renal Cell	hsa-mir-222	0.317332
Endometriosis	hsa-mir-155	0.315698
Colorectal Neoplasms	hsa-mir-15b	0.314617
Colorectal Neoplasms	hsa-mir-205	0.312888
Glioblastoma	hsa-mir-126	0.312573
Carcinoma, Renal Cell	hsa-mir-1	0.311723
Breast Neoplasms	hsa-mir-192	0.311451
Esophageal Neoplasms	hsa-mir-16	0.311137
Carcinoma, Renal Cell	hsa-mir-223	0.311075
Lung Neoplasms	hsa-mir-141	0.310493
Colorectal Neoplasms	hsa-mir-125a	0.310288
Adenoviridae Infections	hsa-mir-21	0.310243
Carcinoma, Squamous Cell	hsa-mir-221	0.309878
Glioma	hsa-mir-146a	0.309808
Melanoma	hsa-mir-150	0.308107
Esophageal Neoplasms	hsa-mir-18a	0.306729
Neoplasms	hsa-mir-146b	0.305435
Prostatic Neoplasms	hsa-mir-9	0.304561
Heart Failure	hsa-mir-15a	0.303493
Heart Failure	hsa-mir-222	0.303444
Pancreatic Neoplasms	hsa-mir-29c	0.303182
Prostatic Neoplasms	hsa-mir-181a	0.302904
Carcinoma, Hepatocellular	hsa-mir-27b	0.30181
Colorectal Neoplasms	hsa-mir-100	0.301742
Urinary Bladder Neoplasms	hsa-mir-29a	0.301352
Stomach Neoplasms	hsa-mir-26a	0.300263
Carcinoma, Hepatocellular	hsa-mir-23b	0.299858
Esophageal Neoplasms	hsa-mir-19b	0.299366
Heart Failure	hsa-mir-143	0.298291
Carcinoma, Basal Cell	hsa-mir-21	0.297307
Ovarian Neoplasms	hsa-mir-181a	0.29713
Melanoma	hsa-mir-24	0.296577
Neoplasms	hsa-mir-133a	0.295747
Glioblastoma	hsa-mir-29b	0.294719
Urinary Bladder Neoplasms	hsa-let-7a	0.294609
Prostatic Neoplasms	hsa-let-7e	0.294183
Carcinoma, Non-Small-Cell Lung	hsa-let-7c	0.293553
Lung Neoplasms	hsa-mir-15b	0.293438
Ovarian Neoplasms	hsa-mir-181b	0.293058
Carcinoma, Non-Small-Cell Lung	hsa-mir-31	0.292559
Esophageal Neoplasms	hsa-mir-29a	0.291948
Head and Neck Neoplasms	hsa-mir-92a	0.291072
Neoplasms	hsa-mir-142	0.291038
Colonic Neoplasms	hsa-mir-222	0.29072
Lung Neoplasms	hsa-mir-195	0.290499
Prostatic Neoplasms	hsa-let-7i	0.290449
Melanoma	hsa-mir-101	0.290244
Heart Failure	hsa-mir-200b	0.288911
Glioblastoma	hsa-mir-223	0.288251
Prostatic Neoplasms	hsa-mir-150	0.287721
Prostatic Neoplasms	hsa-mir-142	0.287359
Neoplasms	hsa-mir-203	0.2872
Prostatic Neoplasms	hsa-mir-210	0.287
Urinary Bladder Neoplasms	hsa-mir-223	0.286844
Glioblastoma	hsa-mir-1	0.286802
Carcinoma, Non-Small-Cell Lung	hsa-mir-200a	0.286746
Carcinoma, Hepatocellular	hsa-mir-135b	0.286736
Head and Neck Neoplasms	hsa-mir-16	0.286419
Pancreatic Neoplasms	hsa-mir-181a	0.285591
Carcinoma, Renal Cell	hsa-mir-31	0.285249
Carcinoma, Squamous Cell	hsa-mir-19a	0.284993
Pancreatic Neoplasms	hsa-mir-9	0.284087
Glioma	hsa-mir-92a	0.283914
Prostatic Neoplasms	hsa-let-7f	0.283578
Heart Failure	hsa-mir-29c	0.282329
Prostatic Neoplasms	hsa-let-7g	0.282158
Ovarian Neoplasms	hsa-mir-150	0.282062
Breast Neoplasms	hsa-mir-130a	0.281903
Esophageal Neoplasms	hsa-mir-29b	0.281259
Ovarian Neoplasms	hsa-mir-142	0.281228
Carcinoma, Renal Cell	hsa-mir-181a	0.281018
Ovarian Neoplasms	hsa-mir-210	0.280676
Carcinoma, Non-Small-Cell Lung	hsa-mir-181b	0.280266
Lung Neoplasms	hsa-mir-122	0.280017
Head and Neck Neoplasms	hsa-mir-126	0.279849
Ovarian Neoplasms	hsa-mir-203	0.279289
Esophageal Neoplasms	hsa-mir-222	0.279054
Carcinoma, Non-Small-Cell Lung	hsa-mir-133a	0.278894
Esophageal Neoplasms	hsa-mir-1	0.27818
Glioblastoma	hsa-mir-199a	0.278051
Gastrointestinal Neoplasms	hsa-mir-155	0.277974
Colonic Neoplasms	hsa-mir-199a	0.277755
Carcinoma, Hepatocellular	hsa-mir-193b	0.277599
Carcinoma, Squamous Cell	hsa-mir-29a	0.277598
Head and Neck Neoplasms	hsa-mir-19b	0.277524
Endometrial Neoplasms	hsa-mir-146a	0.277325
Carcinoma, Non-Small-Cell Lung	hsa-let-7e	0.277217
Carcinoma, Renal Cell	hsa-mir-181b	0.276909
Esophageal Neoplasms	hsa-mir-200b	0.274962
Pancreatic Neoplasms	hsa-mir-133a	0.274694
Urinary Bladder Neoplasms	hsa-let-7b	0.274608
Endometriosis	hsa-mir-146a	0.274473
Endometrial Neoplasms	hsa-mir-17	0.274198
Glioblastoma	hsa-let-7b	0.273942
Neuroblastoma	hsa-mir-155	0.27372
Carcinoma, Non-Small-Cell Lung	hsa-mir-106b	0.27357
Prostatic Neoplasms	hsa-mir-24	0.273348
Pancreatic Neoplasms	hsa-mir-106b	0.273306
Carcinoma, Hepatocellular	hsa-mir-194	0.271693
Thyroid Neoplasms	hsa-mir-17	0.271499
Carcinoma, Non-Small-Cell Lung	hsa-mir-142	0.271463
Carcinoma, Squamous Cell	hsa-let-7a	0.271363
Glioma	hsa-mir-19b	0.271351
Carcinoma, Hepatocellular	hsa-mir-302a	0.270936
Carcinoma, Squamous Cell	hsa-mir-29b	0.270823
Colonic Neoplasms	hsa-mir-29c	0.270729
Carcinoma, Renal Cell	hsa-mir-133a	0.270531
Adrenocortical Carcinoma	hsa-mir-20a	0.270451
Carcinoma, Non-Small-Cell Lung	hsa-let-7i	0.27036
Adenoviridae Infections	hsa-mir-155	0.26978
Medulloblastoma	hsa-mir-221	0.269541
Colorectal Neoplasms	hsa-mir-30c	0.269458
Melanoma	hsa-mir-100	0.269392
Head and Neck Neoplasms	hsa-mir-19a	0.269288
Ovarian Neoplasms	hsa-mir-24	0.2687
Carcinoma, Hepatocellular	hsa-mir-196b	0.268692
Retinoblastoma	hsa-mir-155	0.267492
Head and Neck Neoplasms	hsa-mir-29a	0.267397
Heart Failure	hsa-mir-146b	0.2673
Carcinoma, Hepatocellular	hsa-mir-137	0.267121
Colorectal Neoplasms	hsa-mir-132	0.266809
Endometrial Neoplasms	hsa-mir-20a	0.26657
Neoplasms	hsa-mir-196a	0.266259
Glioma	hsa-mir-126	0.266187
Heart Failure	hsa-mir-9	0.266136
Carcinoma, Non-Small-Cell Lung	hsa-mir-203	0.265822
Glioblastoma	hsa-let-7c	0.265612
Lupus Vulgaris	hsa-mir-155	0.265582
Urinary Bladder Neoplasms	hsa-let-7c	0.265323
Heart Failure	hsa-mir-200a	0.265087
Carcinoma, Non-Small-Cell Lung	hsa-let-7f	0.264975
Stomach Neoplasms	hsa-mir-23b	0.264892
Prostatic Neoplasms	hsa-mir-196a	0.264701
Heart Failure	hsa-mir-31	0.264639
Glioma	hsa-mir-19a	0.264617
Thyroid Neoplasms	hsa-mir-20a	0.263608
Neoplasms	hsa-mir-183	0.263356
Colorectal Neoplasms	hsa-mir-30b	0.26333
Carcinoma, Squamous Cell	hsa-mir-200b	0.263325
Heart Failure	hsa-mir-181b	0.263023
Prostatic Neoplasms	hsa-mir-7	0.262226
Adrenocortical Carcinoma	hsa-mir-34a	0.261844
Carcinoma, Renal Cell	hsa-mir-214	0.261833
Neoplasms	hsa-mir-195	0.261533
Pancreatic Neoplasms	hsa-mir-141	0.260979
Glioblastoma	hsa-mir-200a	0.26051
Colorectal Neoplasms	hsa-mir-192	0.260241
Medulloblastoma	hsa-mir-16	0.259901
Adenocarcinoma	hsa-mir-146a	0.259388
Colonic Neoplasms	hsa-mir-200a	0.259369
Glioblastoma	hsa-mir-34c	0.259192
Melanoma	hsa-mir-10b	0.259161
Breast Neoplasms	hsa-mir-196b	0.259148
Prostatic Neoplasms	hsa-mir-125a	0.259038
Head and Neck Neoplasms	hsa-mir-29b	0.258918
Urinary Bladder Neoplasms	hsa-mir-181a	0.258843
Ovarian Neoplasms	hsa-mir-196a	0.258794
Ovarian Neoplasms	hsa-mir-205	0.258124
Heart Failure	hsa-let-7i	0.258099
Carcinoma, Non-Small-Cell Lung	hsa-mir-141	0.257761
Ovarian Neoplasms	hsa-mir-15b	0.257209
Carcinoma, Hepatocellular	hsa-mir-30e	0.257174
Urinary Bladder Neoplasms	hsa-mir-146b	0.257134
Colonic Neoplasms	hsa-mir-181a	0.25704
Head and Neck Neoplasms	hsa-mir-222	0.256868
Ovarian Neoplasms	hsa-mir-7	0.25657
Endometrial Neoplasms	hsa-mir-34a	0.256518
Glioma	hsa-mir-29a	0.256375
Carcinoma, Non-Small-Cell Lung	hsa-mir-24	0.256223
Endometrial Neoplasms	hsa-mir-145	0.255913
Carcinoma, Hepatocellular	hsa-mir-204	0.255875
Colorectal Neoplasms	hsa-mir-20b	0.255705
Endometriosis	hsa-mir-34a	0.255672
Thyroid Neoplasms	hsa-mir-34a	0.255482
Carcinoma, Squamous Cell	hsa-mir-199a	0.255272
Colonic Neoplasms	hsa-mir-34c	0.254832
Thyroid Neoplasms	hsa-mir-145	0.254372
Neoplasms	hsa-mir-100	0.254238
Heart Failure	hsa-mir-214	0.254148
Ovarian Neoplasms	hsa-mir-195	0.253634
Melanoma	hsa-mir-133b	0.253203
Melanoma	hsa-mir-27a	0.25305
Glioblastoma	hsa-mir-106b	0.252928
Colonic Neoplasms	hsa-mir-146b	0.25287
Carcinoma, Renal Cell	hsa-mir-24	0.25276
Breast Neoplasms	hsa-mir-99a	0.252374
Adrenocortical Carcinoma	hsa-mir-221	0.25201
Head and Neck Neoplasms	hsa-mir-200b	0.252005
Glioma	hsa-mir-15a	0.251816
Carcinoma, Renal Cell	hsa-mir-182	0.251596
Breast Neoplasms	hsa-mir-92b	0.251102
Lung Neoplasms	hsa-mir-429	0.251094
Colonic Neoplasms	hsa-mir-181b	0.250815
Adenocarcinoma	hsa-mir-125b	0.25074
Carcinoma, Squamous Cell	hsa-let-7b	0.250664
Urinary Bladder Neoplasms	hsa-let-7d	0.250618
Glioma	hsa-let-7a	0.250529
Glioblastoma	hsa-let-7e	0.249853
Glioblastoma	hsa-mir-133a	0.249785
Urinary Bladder Neoplasms	hsa-let-7e	0.249506
Glioma	hsa-mir-29b	0.249468
Neoplasms	hsa-mir-148a	0.249366
Ovarian Neoplasms	hsa-mir-106a	0.249225
Breast Neoplasms	hsa-mir-30e	0.248398
Heart Failure	hsa-let-7g	0.248356
Glioblastoma	hsa-mir-200c	0.248082
Adenoviridae Infections	hsa-mir-146a	0.248045
Endometriosis	hsa-mir-221	0.247999
Urinary Bladder Neoplasms	hsa-mir-106b	0.247743
Esophageal Neoplasms	hsa-mir-181a	0.247439
Glioblastoma	hsa-let-7i	0.247308
Adrenocortical Carcinoma	hsa-mir-92a	0.247011
Prostatic Neoplasms	hsa-mir-30a	0.246985
Endometrial Neoplasms	hsa-mir-221	0.246814
Colonic Neoplasms	hsa-mir-133a	0.246681
Glioblastoma	hsa-mir-150	0.246524
Leukemia, Myeloid, Acute	hsa-mir-16	0.246492
Colonic Neoplasms	hsa-mir-210	0.24611
Urinary Bladder Neoplasms	hsa-let-7i	0.245664
Rectal Neoplasms	hsa-mir-155	0.245579
Pancreatic Neoplasms	hsa-mir-7	0.245571
Heart Failure	hsa-mir-141	0.245562
Ovarian Neoplasms	hsa-mir-122	0.245381
Heart Failure	hsa-mir-203	0.24531
Pancreatic Neoplasms	hsa-mir-205	0.245206
Neoplasms	hsa-mir-124	0.245196
Urinary Bladder Neoplasms	hsa-mir-150	0.245064
Endometriosis	hsa-mir-92a	0.245
Carcinoma, Hepatocellular	hsa-mir-342	0.244826
Colonic Neoplasms	hsa-mir-150	0.244807
Head and Neck Neoplasms	hsa-mir-199a	0.243925
Adenocarcinoma	hsa-mir-34a	0.243787
Neoplasms	hsa-mir-133b	0.243615
Esophageal Neoplasms	hsa-mir-9	0.243578
Glioblastoma	hsa-mir-203	0.243531
Stomach Neoplasms	hsa-mir-30d	0.243503
Carcinoma, Non-Small-Cell Lung	hsa-mir-195	0.243278
Esophageal Neoplasms	hsa-mir-146b	0.243209
Melanoma	hsa-mir-30c	0.24307
Glioma	hsa-mir-223	0.242999
Glioblastoma	hsa-mir-214	0.242948
Carcinoma, Squamous Cell	hsa-let-7c	0.242941
Glioma	hsa-mir-1	0.242899
Pancreatic Neoplasms	hsa-mir-195	0.242564
Carcinoma, Renal Cell	hsa-mir-15b	0.242539
Carcinoma, Renal Cell	hsa-mir-183	0.242141
Endometrial Neoplasms	hsa-mir-92a	0.242051
Prostatic Neoplasms	hsa-mir-10b	0.24167
Glioblastoma	hsa-let-7f	0.241288
Pancreatic Neoplasms	hsa-mir-125a	0.241247
Lung Neoplasms	hsa-mir-20b	0.241068
Carcinoma	hsa-mir-17	0.240754
Adrenocortical Carcinoma	hsa-mir-18a	0.240754
Esophageal Neoplasms	hsa-mir-181b	0.240653
Melanoma	hsa-mir-132	0.240545
Medulloblastoma	hsa-mir-29a	0.240398
Urinary Bladder Neoplasms	hsa-let-7f	0.240228
Urinary Bladder Neoplasms	hsa-mir-214	0.240094
Glioblastoma	hsa-let-7g	0.239995
Endometriosis	hsa-mir-18a	0.23996
Carcinoma	hsa-mir-146a	0.239913
Melanoma	hsa-mir-127	0.239903
Colorectal Neoplasms	hsa-mir-23b	0.239887
Carcinoma, Renal Cell	hsa-mir-125a	0.239456
Carcinoma, Basal Cell	hsa-mir-155	0.239391
Carcinoma, Squamous Cell	hsa-mir-200a	0.239081
Endometriosis	hsa-mir-16	0.238753
Melanoma	hsa-mir-199b	0.238726
Urinary Bladder Neoplasms	hsa-let-7g	0.238653
Colonic Neoplasms	hsa-mir-203	0.238561
Uterine Cervical Neoplasms	hsa-mir-92a	0.238484
Neoplasms, Squamous Cell	hsa-mir-155	0.237919
Breast Neoplasms	hsa-mir-372	0.237701
Endometrial Neoplasms	hsa-mir-16	0.237693
Melanoma	hsa-mir-206	0.237603
Esophageal Neoplasms	hsa-let-7e	0.237569
Thyroid Neoplasms	hsa-mir-16	0.236992
Heart Failure	hsa-mir-101	0.236779
Ovarian Neoplasms	hsa-mir-124	0.23623
Carcinoma, Squamous Cell	hsa-mir-146b	0.236094
Endometrial Neoplasms	hsa-mir-18a	0.236089
Glioblastoma	hsa-mir-141	0.235971
Esophageal Neoplasms	hsa-mir-142	0.235948
Carcinoma, Non-Small-Cell Lung	hsa-mir-122	0.235647
Adrenocortical Carcinoma	hsa-mir-19b	0.235497
Medulloblastoma	hsa-mir-15a	0.235427
Carcinoma, Renal Cell	hsa-mir-106a	0.235411
Medulloblastoma	hsa-let-7a	0.235349
Colonic Neoplasms	hsa-mir-214	0.235258
Endometriosis	hsa-mir-19b	0.235161
Esophageal Neoplasms	hsa-let-7d	0.235094
Breast Neoplasms	hsa-mir-98	0.235037
Glioblastoma	hsa-mir-24	0.234823
Endometrial Neoplasms	hsa-mir-126	0.234818
Pancreatic Neoplasms	hsa-mir-30a	0.234504
Esophageal Neoplasms	hsa-mir-106b	0.234404
Glioma	hsa-mir-199a	0.234293
Medulloblastoma	hsa-mir-222	0.234138
Thyroid Neoplasms	hsa-mir-18a	0.233875
Medulloblastoma	hsa-mir-29b	0.233418
Glioblastoma	hsa-mir-182	0.23313
Biliary Tract Neoplasms	hsa-mir-21	0.232842
Glioma	hsa-mir-29c	0.232763
Stomach Neoplasms	hsa-mir-99a	0.232665
Uterine Cervical Neoplasms	hsa-mir-18a	0.232649
Neuroblastoma	hsa-mir-146a	0.232344
Melanoma	hsa-mir-192	0.23188
Endometrial Neoplasms	hsa-mir-19b	0.231157
Glioma	hsa-let-7b	0.230892
Esophageal Neoplasms	hsa-let-7i	0.230465
Melanoma	hsa-mir-224	0.230348
Neoplasms	hsa-mir-26a	0.230283
Endometriosis	hsa-mir-19a	0.230239
Carcinoma, Renal Cell	hsa-mir-30a	0.230145
Colonic Neoplasms	hsa-mir-182	0.229621
Prostatic Neoplasms	hsa-mir-429	0.229242
Carcinoma, Renal Cell	hsa-mir-148a	0.22888
Thyroid Neoplasms	hsa-mir-19b	0.2288
Head and Neck Neoplasms	hsa-mir-200a	0.228517
Glioblastoma	hsa-mir-34b	0.228378
Leukemia	hsa-mir-155	0.228216
Adenoviridae Infections	hsa-mir-20a	0.228216
Digestive System Neoplasms	hsa-mir-21	0.228202
Carcinoma, Squamous Cell	hsa-let-7e	0.228047
Medulloblastoma	hsa-mir-1	0.227631
Stomach Neoplasms	hsa-mir-92b	0.227495
Adrenocortical Carcinoma	hsa-mir-19a	0.227253
Esophageal Neoplasms	hsa-let-7f	0.227019
Medulloblastoma	hsa-mir-200b	0.226833
Retinoblastoma	hsa-mir-146a	0.22656
Gastrointestinal Neoplasms	hsa-mir-17	0.226424
Colorectal Neoplasms	hsa-mir-302b	0.226395
Pancreatic Neoplasms	hsa-mir-93	0.226374
Carcinoma, Non-Small-Cell Lung	hsa-mir-10b	0.22632
Adrenocortical Carcinoma	hsa-mir-29a	0.226299
Carcinoma, Squamous Cell	hsa-mir-150	0.226213
Neuroblastoma	hsa-mir-125b	0.225998
Head and Neck Neoplasms	hsa-mir-34c	0.225771
Stomach Neoplasms	hsa-mir-219	0.225624
Adenocarcinoma	hsa-mir-18a	0.225554
Breast Neoplasms	hsa-mir-99b	0.225235
Endometriosis	hsa-mir-29a	0.225144
Liver Neoplasms	hsa-mir-155	0.225132
Heart Failure	hsa-mir-7	0.225085
Adenoviridae Infections	hsa-mir-221	0.224894
Colonic Neoplasms	hsa-mir-196a	0.224745
Glioblastoma	hsa-mir-196a	0.224541
Stomach Neoplasms	hsa-mir-30e	0.224385
Esophageal Neoplasms	hsa-let-7g	0.224353
Mouth Neoplasms	hsa-mir-155	0.224345
Heart Failure	hsa-mir-183	0.224285
Colonic Neoplasms	hsa-mir-34b	0.224217
Endometrial Neoplasms	hsa-mir-19a	0.223997
Lung Neoplasms	hsa-mir-23b	0.223996
Glioblastoma	hsa-mir-15b	0.22396
Carcinoma, Hepatocellular	hsa-mir-339	0.223636
Carcinoma, Renal Cell	hsa-mir-133b	0.223589
Glioma	hsa-let-7c	0.22356
Colorectal Neoplasms	hsa-mir-193b	0.223549
Lupus Vulgaris	hsa-mir-125b	0.223366
Heart Failure	hsa-mir-106a	0.223336
Heart Failure	hsa-mir-122	0.223141
Ovarian Neoplasms	hsa-mir-26a	0.223022
Carcinoma, Hepatocellular	hsa-mir-367	0.223016
Endometrial Neoplasms	hsa-mir-29a	0.222863
Glioblastoma	hsa-mir-125a	0.222445
Prostatic Neoplasms	hsa-mir-199b	0.222115
Osteosarcoma	hsa-mir-155	0.221926
Colorectal Neoplasms	hsa-mir-191	0.221896
Esophageal Neoplasms	hsa-mir-182	0.221545
Thyroid Neoplasms	hsa-mir-29a	0.221446
Neoplasms	hsa-mir-107	0.221365
Thyroid Neoplasms	hsa-mir-19a	0.22098
Carcinoma, Hepatocellular	hsa-mir-26b	0.220979
Endometriosis	hsa-mir-29b	0.220922
Heart Failure	hsa-mir-100	0.220595
Breast Neoplasms	hsa-mir-212	0.220568
Colonic Neoplasms	hsa-mir-7	0.220477
Adenocarcinoma	hsa-mir-19b	0.220092
Gastrointestinal Neoplasms	hsa-mir-125b	0.22
Carcinoma, Squamous Cell	hsa-let-7f	0.219491
Glioma	hsa-mir-200a	0.219434
Urinary Bladder Neoplasms	hsa-mir-125a	0.21935
Prostatic Neoplasms	hsa-mir-206	0.219289
Neoplasms	hsa-mir-30b	0.219259
Uterine Cervical Neoplasms	hsa-mir-29a	0.219212
Carcinoma, Hepatocellular	hsa-mir-302d	0.219191
Adrenocortical Carcinoma	hsa-mir-29b	0.219181
Esophageal Neoplasms	hsa-mir-24	0.219057
Lupus Vulgaris	hsa-mir-17	0.218863
Medulloblastoma	hsa-mir-199a	0.21877
Colorectal Neoplasms	hsa-mir-30d	0.218664
Colonic Neoplasms	hsa-mir-15b	0.218661
Adrenocortical Carcinoma	hsa-mir-15a	0.218654
Retinoblastoma	hsa-mir-125b	0.218632
Colonic Neoplasms	hsa-mir-183	0.218496
Mesothelioma	hsa-mir-155	0.218247
Glioma	hsa-mir-34c	0.218172
Endometriosis	hsa-mir-15a	0.218098
Prostatic Neoplasms	hsa-mir-30b	0.218084
Lung Neoplasms	hsa-mir-130a	0.218034
Colonic Neoplasms	hsa-mir-195	0.218009
Carcinoma, Renal Cell	hsa-mir-25	0.217992
Neoplasms	hsa-mir-375	0.217976
Prostatic Neoplasms	hsa-mir-192	0.217972
Carcinoma, Squamous Cell	hsa-let-7g	0.217932
Medulloblastoma	hsa-mir-29c	0.217757
Gastrointestinal Neoplasms	hsa-mir-20a	0.217657
Head and Neck Neoplasms	hsa-mir-210	0.217634
Carcinoma, Hepatocellular	hsa-mir-32	0.217547
Stomach Neoplasms	hsa-mir-10a	0.217464
Carcinoma, Non-Small-Cell Lung	hsa-mir-25	0.217446
Carcinoma, Hepatocellular	hsa-mir-215	0.217103
Ovarian Neoplasms	hsa-mir-199b	0.217089
Thyroid Neoplasms	hsa-let-7a	0.21696
Stomach Neoplasms	hsa-mir-96	0.216729
Endometrial Neoplasms	hsa-mir-29b	0.216706
Melanoma	hsa-mir-335	0.216597
Leukemia, Myeloid, Acute	hsa-mir-1	0.216579
Stomach Neoplasms	hsa-mir-338	0.216393
Neoplasms	hsa-mir-192	0.216307
Ovarian Neoplasms	hsa-mir-107	0.216286
Ovarian Neoplasms	hsa-mir-132	0.216275
Endometrial Neoplasms	hsa-mir-143	0.216228
Colorectal Neoplasms	hsa-mir-302a	0.216059
Endometriosis	hsa-mir-222	0.215981
Head and Neck Neoplasms	hsa-mir-106b	0.215869
Colonic Neoplasms	hsa-mir-122	0.215838
Medulloblastoma	hsa-let-7b	0.215712
Carcinoma, Squamous Cell	hsa-mir-141	0.215666
Ovarian Neoplasms	hsa-mir-206	0.215525
Colorectal Neoplasms	hsa-mir-196b	0.21537
Carcinoma, Non-Small-Cell Lung	hsa-mir-26a	0.215
Head and Neck Neoplasms	hsa-mir-150	0.214968
Lupus Vulgaris	hsa-mir-20a	0.214872
Urinary Bladder Neoplasms	hsa-mir-106a	0.214744
Thyroid Neoplasms	hsa-mir-143	0.214692
Prostatic Neoplasms	hsa-mir-20b	0.21466
Stomach Neoplasms	hsa-mir-98	0.214392
Uterine Cervical Neoplasms	hsa-let-7a	0.214339
Glioblastoma	hsa-mir-100	0.214239
Thyroid Neoplasms	hsa-mir-29b	0.214066
Urinary Bladder Neoplasms	hsa-mir-122	0.214049
Nasopharyngeal Neoplasms	hsa-mir-125b	0.213924
Leukemia, Myeloid, Acute	hsa-mir-200b	0.21378
Endometrial Neoplasms	hsa-mir-15a	0.213608
Adrenocortical Carcinoma	hsa-mir-223	0.213582
Lung Neoplasms	hsa-mir-373	0.213419
Uterine Cervical Neoplasms	hsa-mir-29b	0.213277
Carcinoma	hsa-mir-92a	0.213234
Gastrointestinal Neoplasms	hsa-mir-145	0.213053
Adenoviridae Infections	hsa-mir-145	0.213011
Heart Failure	hsa-mir-93	0.212964
Hepatitis B	hsa-mir-21	0.21278
Gastrointestinal Neoplasms	hsa-mir-34a	0.212622
Adenocarcinoma	hsa-mir-19a	0.212568
Glioblastoma	hsa-mir-122	0.212563
Esophageal Neoplasms	hsa-mir-7	0.212495
Thyroid Neoplasms	hsa-mir-15a	0.212311
Endometrial Neoplasms	hsa-mir-222	0.212154
Adenoviridae Infections	hsa-mir-29a	0.212115
Glioma	hsa-let-7d	0.212069
Colonic Neoplasms	hsa-mir-100	0.2115
Lupus Vulgaris	hsa-mir-145	0.21104
Colonic Neoplasms	hsa-mir-148a	0.211021
Urinary Bladder Neoplasms	hsa-mir-30a	0.210788
Glioma	hsa-mir-200c	0.210774
Heart Failure	hsa-mir-124	0.210663
Urinary Bladder Neoplasms	hsa-mir-148a	0.21063
Uterine Cervical Neoplasms	hsa-mir-15a	0.210494
Glioma	hsa-mir-133a	0.210454
Uterine Cervical Neoplasms	hsa-mir-1	0.210387
Carcinoma, Hepatocellular	hsa-mir-149	0.210325
Glioblastoma	hsa-mir-93	0.21015
Melanoma	hsa-mir-130a	0.210064
Lung Neoplasms	hsa-mir-302b	0.210013
Neuroblastoma	hsa-mir-221	0.20997
Heart Failure	hsa-mir-25	0.209907
Retinoblastoma	hsa-mir-145	0.209903
Esophageal Neoplasms	hsa-mir-15b	0.209884
Esophageal Neoplasms	hsa-mir-195	0.209728
Breast Neoplasms	hsa-mir-32	0.209698
Glioma	hsa-let-7e	0.209586
Medulloblastoma	hsa-mir-181a	0.20947
Adenocarcinoma	hsa-mir-29a	0.209395
Lung Neoplasms	hsa-mir-193b	0.209386
Endometrial Neoplasms	hsa-mir-223	0.209314
Melanoma	hsa-mir-373	0.209139
Leukemia, Myeloid, Acute	hsa-mir-199a	0.209084
Glioma	hsa-mir-210	0.209073
Uterine Cervical Neoplasms	hsa-mir-222	0.20894
Medulloblastoma	hsa-let-7c	0.208894
Adenoviridae Infections	hsa-mir-16	0.208789
Carcinoma	hsa-mir-18a	0.208571
Lupus Vulgaris	hsa-mir-34a	0.208484
Thyroid Neoplasms	hsa-mir-223	0.208222
Head and Neck Neoplasms	hsa-mir-214	0.208152
Uterine Cervical Neoplasms	hsa-mir-200b	0.207701
Glioma	hsa-mir-142	0.207682
Glioma	hsa-mir-150	0.20753
Carcinoma, Non-Small-Cell Lung	hsa-mir-206	0.207438
Carcinoma, Non-Small-Cell Lung	hsa-mir-30c	0.207381
Esophageal Neoplasms	hsa-mir-122	0.207309
Leukemia, Myeloid, Acute	hsa-mir-29c	0.207168
Colorectal Neoplasms	hsa-mir-302c	0.206941
Carcinoma, Non-Small-Cell Lung	hsa-mir-375	0.20692
Neoplasms	hsa-mir-27b	0.206727
Glioma	hsa-let-7i	0.206708
Carcinoma, Non-Small-Cell Lung	hsa-mir-107	0.206485
Esophageal Neoplasms	hsa-mir-125a	0.206291
Adrenocortical Carcinoma	hsa-mir-199a	0.206179
Uterine Cervical Neoplasms	hsa-mir-223	0.205943
Nasopharyngeal Neoplasms	hsa-mir-34a	0.205929
Urinary Bladder Neoplasms	hsa-mir-124	0.205911
Lupus Vulgaris	hsa-mir-221	0.205524
Rectal Neoplasms	hsa-mir-146a	0.205521
Carcinoma, Squamous Cell	hsa-mir-196a	0.205478
Esophageal Neoplasms	hsa-mir-30a	0.205159
Prostatic Neoplasms	hsa-mir-18b	0.205098
Pancreatic Neoplasms	hsa-mir-127	0.204953
Medulloblastoma	hsa-mir-200a	0.2048
Glioma	hsa-mir-203	0.204722
Carcinoma, Squamous Cell	hsa-mir-7	0.204712
Stomach Neoplasms	hsa-mir-99b	0.204646
Pancreatic Neoplasms	hsa-mir-206	0.204624
Colonic Neoplasms	hsa-mir-124	0.204444
Nasopharyngeal Neoplasms	hsa-mir-145	0.204434
Carcinoma, Squamous Cell	hsa-mir-183	0.204377
Carcinoma, Non-Small-Cell Lung	hsa-mir-132	0.204305
Esophageal Neoplasms	hsa-mir-106a	0.204272
Endometrial Neoplasms	hsa-mir-199a	0.204156
Carcinoma, Renal Cell	hsa-mir-107	0.204049
Glioblastoma	hsa-mir-133b	0.204014
Medulloblastoma	hsa-mir-34c	0.203944
Colorectal Neoplasms	hsa-mir-204	0.203846
Carcinoma, Non-Small-Cell Lung	hsa-mir-30b	0.203822
Medulloblastoma	hsa-mir-146b	0.203706
Carcinoma	hsa-mir-19b	0.203597
Adrenocortical Carcinoma	hsa-mir-29c	0.203549
Pancreatic Neoplasms	hsa-mir-30b	0.20353
Carcinoma, Squamous Cell	hsa-mir-15b	0.203504
Head and Neck Neoplasms	hsa-mir-182	0.203476
Carcinoma, Hepatocellular	hsa-mir-28	0.203336
Carcinoma, Non-Small-Cell Lung	hsa-mir-127	0.20325
Adenocarcinoma	hsa-mir-15a	0.203245
Lupus Vulgaris	hsa-mir-29a	0.20312
Adenocarcinoma	hsa-mir-29b	0.203101
Carcinoma, Renal Cell	hsa-mir-132	0.202945
Neuroblastoma	hsa-mir-16	0.202942
Retinoblastoma	hsa-mir-221	0.202823
Carcinoma, Basal Cell	hsa-mir-146a	0.202534
Carcinoma, Hepatocellular	hsa-mir-153	0.202314
Glioma	hsa-let-7f	0.202138
Glioblastoma	hsa-mir-27a	0.202129
Carcinoma	hsa-mir-126	0.201965
Esophageal Neoplasms	hsa-mir-133b	0.201809
Adenocarcinoma	hsa-mir-222	0.201781
Colorectal Neoplasms	hsa-mir-296	0.201661
Neoplasms, Squamous Cell	hsa-mir-146a	0.201626
Carcinoma, Renal Cell	hsa-mir-192	0.201625
Lymphoma	hsa-mir-125b	0.201601
Carcinoma, Renal Cell	hsa-mir-30b	0.20143
Neoplasms, Squamous Cell	hsa-mir-17	0.201391
Neoplasms	hsa-mir-23b	0.201291
Lung Neoplasms	hsa-mir-302a	0.201262
Thyroid Neoplasms	hsa-mir-199a	0.201179
Carcinoma, Non-Small-Cell Lung	hsa-mir-192	0.201143
Colorectal Neoplasms	hsa-mir-30e	0.201123
Colonic Neoplasms	hsa-mir-27a	0.201116
Colonic Neoplasms	hsa-mir-93	0.201059
Gastric Neoplasms	hsa-mir-21	0.201028
Head and Neck Neoplasms	hsa-mir-24	0.200933
Carcinoma, Renal Cell	hsa-mir-375	0.200887
Uterine Cervical Neoplasms	hsa-mir-199a	0.200872
Ovarian Neoplasms	hsa-mir-18b	0.200845
Heart Failure	hsa-mir-206	0.200829
Glioma	hsa-let-7g	0.200788
Ovarian Neoplasms	hsa-mir-27b	0.200238
Lupus Vulgaris	hsa-mir-92a	0.200063
Lupus Vulgaris	hsa-mir-16	0.199945
Lung Neoplasms	hsa-mir-194	0.199149
Urinary Bladder Neoplasms	hsa-mir-25	0.199115
Breast Neoplasms	hsa-mir-181c	0.199081
Lung Neoplasms	hsa-mir-196b	0.198908
Carcinoma, Non-Small-Cell Lung	hsa-mir-22	0.198814
Adenocarcinoma	hsa-mir-1	0.198804
Medulloblastoma	hsa-mir-106b	0.198747
Adenoviridae Infections	hsa-mir-126	0.198617
Thyroid Neoplasms	hsa-mir-29c	0.198585
Lupus Vulgaris	hsa-mir-19b	0.198534
Head and Neck Neoplasms	hsa-mir-34b	0.198525
Pancreatic Neoplasms	hsa-mir-20b	0.19847
Nasopharyngeal Neoplasms	hsa-mir-221	0.198432
Carcinoma, Non-Small-Cell Lung	hsa-mir-20b	0.198385
Salivary Gland Neoplasms	hsa-mir-155	0.198343
Carcinoma, Renal Cell	hsa-mir-20b	0.198248
Leukemia, Myeloid, Acute	hsa-mir-31	0.198175
Carcinoma, Non-Small-Cell Lung	hsa-mir-224	0.198124
Medulloblastoma	hsa-mir-200c	0.198103
Pancreatic Neoplasms	hsa-mir-22	0.198078
Medulloblastoma	hsa-let-7d	0.197937
Thyroid Neoplasms	hsa-let-7b	0.19774
Uterine Cervical Neoplasms	hsa-mir-29c	0.197727
Glioma	hsa-mir-141	0.197636
Carcinoma, Hepatocellular	hsa-mir-424	0.197635
Heart Failure	hsa-mir-127	0.197563
Rectal Neoplasms	hsa-mir-17	0.197433
Ovarian Neoplasms	hsa-mir-23b	0.197079
Adrenocortical Carcinoma	hsa-mir-31	0.197051
Medulloblastoma	hsa-mir-210	0.196996
Medulloblastoma	hsa-mir-133a	0.196743
Gastrointestinal Neoplasms	hsa-mir-16	0.196666
Esophageal Neoplasms	hsa-mir-124	0.196627
Uterine Cervical Neoplasms	hsa-let-7b	0.196581
Carcinoma	hsa-mir-19a	0.19647
Head and Neck Neoplasms	hsa-mir-196a	0.196444
Lung Neoplasms	hsa-mir-99a	0.196366
Gastrointestinal Neoplasms	hsa-mir-92a	0.196197
Esophageal Neoplasms	hsa-mir-10b	0.196154
Colorectal Neoplasms	hsa-mir-10a	0.196083
Carcinoma, Squamous Cell	hsa-mir-122	0.195885
Retinoblastoma	hsa-mir-16	0.195841
Carcinoma, Renal Cell	hsa-mir-22	0.195766
Breast Neoplasms	hsa-mir-28	0.195645
Lymphoma	hsa-mir-34a	0.195475
Medulloblastoma	hsa-let-7e	0.195461
Stomach Neoplasms	hsa-mir-339	0.195429
Neuroblastoma	hsa-mir-126	0.195424
Colonic Neoplasms	hsa-mir-25	0.1953
Precursor Cell Lymphoblastic Leukemia-Lymphoma	hsa-mir-21	0.195181
Stomach Neoplasms	hsa-mir-367	0.19515
Carcinoma, Basal Cell	hsa-mir-20a	0.195119
Endometriosis	hsa-mir-31	0.195057
Laryngeal Neoplasms	hsa-mir-146a	0.195057
Neoplasms	hsa-mir-130a	0.195027
Adenoviridae Infections	hsa-mir-1	0.194745
Melanoma	hsa-mir-196b	0.194736
Adenoviridae Infections	hsa-mir-19a	0.194609
Medulloblastoma	hsa-mir-142	0.194584
Neoplasms, Squamous Cell	hsa-mir-20a	0.194557
Adenoviridae Infections	hsa-mir-29b	0.194521
Leukemia, Myeloid, Acute	hsa-mir-9	0.194512
Leukemia, Myeloid, Acute	hsa-mir-200a	0.194417
Urinary Bladder Neoplasms	hsa-mir-26a	0.194383
Endometriosis	hsa-mir-181a	0.194296
Carcinoma, Basal Cell	hsa-mir-125b	0.194248
Adenoviridae Infections	hsa-mir-15a	0.194159
Hematologic Neoplasms	hsa-mir-21	0.193881
Medulloblastoma	hsa-mir-150	0.193862
Esophageal Neoplasms	hsa-mir-218	0.193774
Leukemia, Myeloid, Acute	hsa-mir-34c	0.193763
Leukemia	hsa-mir-146a	0.19362
Stomach Neoplasms	hsa-mir-23a	0.193564
Adrenocortical Carcinoma	hsa-mir-181a	0.193548
Endometrial Neoplasms	hsa-mir-31	0.193547
Lupus Vulgaris	hsa-mir-18a	0.193502
Carcinoma	hsa-mir-29a	0.193451
Neoplasms, Squamous Cell	hsa-mir-125b	0.193398
Head and Neck Neoplasms	hsa-mir-183	0.193302
Osteosarcoma	hsa-mir-146a	0.193292
Esophageal Neoplasms	hsa-mir-93	0.193233
Leukemia, Myeloid, Acute	hsa-mir-146b	0.193204
Nasopharyngeal Neoplasms	hsa-mir-92a	0.19313
Adrenocortical Carcinoma	hsa-mir-200a	0.193024
Stomach Neoplasms	hsa-mir-21	0.192947
Colorectal Neoplasms	hsa-mir-98	0.192782
Adenoviridae Infections	hsa-mir-143	0.192765
Lupus Vulgaris	hsa-mir-126	0.192717
Medulloblastoma	hsa-let-7i	0.192365
Lung Neoplasms	hsa-mir-302c	0.192006
Glioma	hsa-mir-34b	0.191977
Breast Neoplasms	hsa-mir-130b	0.19187
Colonic Neoplasms	hsa-mir-26a	0.191851
Glioma	hsa-mir-101	0.191788
Lymphoma	hsa-mir-145	0.191755
Lung Neoplasms	hsa-mir-92b	0.191687
Head and Neck Neoplasms	hsa-mir-15b	0.19163
Endometriosis	hsa-mir-9	0.191393
Heart Failure	hsa-mir-20b	0.191387
Carcinoma, Hepatocellular	hsa-mir-95	0.191185
Neoplasms	hsa-mir-135b	0.191179
Pancreatic Neoplasms	hsa-mir-27b	0.19115
Endometriosis	hsa-mir-146b	0.191118
Lymphoma	hsa-mir-221	0.191077
Nasopharyngeal Neoplasms	hsa-mir-16	0.191016
Gastrointestinal Neoplasms	hsa-mir-18a	0.19094
Pancreatic Neoplasms	hsa-mir-18b	0.190917
Thyroid Neoplasms	hsa-let-7c	0.190677
Adenoviridae Infections	hsa-mir-222	0.190671
Mouth Neoplasms	hsa-mir-146a	0.190524
Breast Neoplasms	hsa-mir-424	0.190436
Carcinoma, Squamous Cell	hsa-mir-93	0.190418
Medulloblastoma	hsa-mir-214	0.190173
Glioblastoma	hsa-mir-429	0.190165
Uterine Cervical Neoplasms	hsa-mir-31	0.19002
Adenocarcinoma	hsa-mir-199a	0.190001
Endometrial Neoplasms	hsa-mir-181a	0.189924
Adrenocortical Carcinoma	hsa-mir-34c	0.189907
Urinary Bladder Neoplasms	hsa-mir-30c	0.189887
Carcinoma, Renal Cell	hsa-mir-18b	0.189639
Lung Neoplasms	hsa-mir-204	0.189624
Stomach Neoplasms	hsa-mir-215	0.189506
Retinoblastoma	hsa-mir-126	0.189489
Carcinoma, Renal Cell	hsa-mir-27b	0.189408
Uterine Cervical Neoplasms	hsa-let-7c	0.189307
Liver Neoplasms	hsa-mir-146a	0.18928
Melanoma	hsa-mir-92b	0.189262
Prostatic Neoplasms	hsa-mir-302b	0.189051
Endometrial Neoplasms	hsa-mir-34c	0.189014
Glioblastoma	hsa-mir-199b	0.188981
Carcinoma, Basal Cell	hsa-mir-34a	0.188961
Adrenocortical Carcinoma	hsa-mir-9	0.188923
Breast Neoplasms	hsa-mir-181d	0.188915
Carcinoma, Non-Small-Cell Lung	hsa-mir-18b	0.1889
Rectal Neoplasms	hsa-mir-20a	0.18881
Astrocytoma	hsa-mir-155	0.188765
Adrenocortical Carcinoma	hsa-mir-146b	0.188736
Glioma	hsa-mir-205	0.188709
Carcinoma	hsa-mir-143	0.188433
Laryngeal Neoplasms	hsa-mir-17	0.188426
Endometriosis	hsa-mir-133a	0.188177
Adenocarcinoma	hsa-mir-29c	0.188158
Leukemia, Myeloid, Acute	hsa-mir-106b	0.188141
Medulloblastoma	hsa-let-7f	0.188139
Glioblastoma	hsa-mir-107	0.188089
Ovarian Neoplasms	hsa-mir-373	0.188084
Colonic Neoplasms	hsa-mir-375	0.188019
Colon Neoplasms	hsa-mir-21	0.187995
Adenoviridae Infections	hsa-let-7a	0.187932
Carcinoma	hsa-mir-15a	0.18769
Glioblastoma	hsa-mir-127	0.187527
Carcinoma	hsa-mir-29b	0.187474
Head and Neck Neoplasms	hsa-mir-122	0.187361
Adrenocortical Carcinoma	hsa-mir-181b	0.187271
Leukemia, Myeloid, Acute	hsa-mir-133a	0.187265
Head and Neck Neoplasms	hsa-mir-30a	0.187218
Neuroblastoma	hsa-mir-29a	0.187201
Carcinoma, Non-Small-Cell Lung	hsa-mir-335	0.187052
Gastrointestinal Neoplasms	hsa-mir-19b	0.187038
Nasopharyngeal Neoplasms	hsa-mir-126	0.18688
Glioblastoma	hsa-mir-132	0.186815
Adenoviridae Infections	hsa-mir-200b	0.18676
Medulloblastoma	hsa-let-7g	0.186645
Pancreatic Neoplasms	hsa-mir-23b	0.18653
Adenocarcinoma	hsa-let-7b	0.18646
Lupus Vulgaris	hsa-mir-15a	0.186439
Carcinoma, Non-Small-Cell Lung	hsa-mir-23b	0.1864
Endometriosis	hsa-mir-181b	0.186332
Urinary Bladder Neoplasms	hsa-mir-375	0.186331
Pancreatic Neoplasms	hsa-mir-335	0.186234
Testicular Neoplasms	hsa-mir-21	0.186191
Colonic Neoplasms	hsa-mir-429	0.186144
Head and Neck Neoplasms	hsa-mir-106a	0.18598
Glioma	hsa-mir-125a	0.185965
Thyroid Neoplasms	hsa-mir-34c	0.185854
Urinary Bladder Neoplasms	hsa-mir-206	0.185718
Leukemia, Myeloid	hsa-mir-21	0.185713
Leukemia, Myeloid, Acute	hsa-mir-200c	0.185694
Head and Neck Neoplasms	hsa-mir-148a	0.185541
Mouth Neoplasms	hsa-mir-17	0.185345
Neoplasms, Squamous Cell	hsa-mir-145	0.18533
Glioblastoma	hsa-mir-30b	0.185225
Lung Neoplasms	hsa-mir-342	0.185132
Heart Failure	hsa-mir-224	0.185087
Rectal Neoplasms	hsa-mir-34a	0.185081
Breast Neoplasms	hsa-mir-491	0.18508
Urinary Bladder Neoplasms	hsa-mir-132	0.185075
Adenoviridae Infections	hsa-mir-223	0.185054
Lung Neoplasms	hsa-mir-296	0.185
Colonic Neoplasms	hsa-mir-199b	0.184831
Mesothelioma	hsa-mir-146a	0.184748
Endometriosis	hsa-mir-210	0.184744
Gastrointestinal Neoplasms	hsa-mir-29a	0.18462
Nasopharyngeal Neoplasms	hsa-mir-19b	0.1846
Lupus Vulgaris	hsa-mir-19a	0.184587
Leukemia, Myeloid, Acute	hsa-mir-210	0.184552
Lupus Vulgaris	hsa-mir-29b	0.184467
Head and Neck Neoplasms	hsa-mir-133b	0.18415
Urinary Bladder Neoplasms	hsa-mir-30b	0.184132
Lung Neoplasms	hsa-mir-10a	0.183891
Glioblastoma	hsa-mir-375	0.183848
Uterine Cervical Neoplasms	hsa-mir-200c	0.183806
Medulloblastoma	hsa-mir-141	0.183766
Multiple Myeloma	hsa-mir-155	0.183677
Ependymoma	hsa-mir-21	0.183664
Colorectal Neoplasms	hsa-mir-99b	0.183596
Colorectal Neoplasms	hsa-mir-212	0.18351
Carcinoma	hsa-mir-1	0.183462
Breast Neoplasms	hsa-mir-95	0.183428
Prolactinoma	hsa-mir-21	0.183196
Neuroblastoma	hsa-mir-143	0.18319
Medulloblastoma	hsa-mir-24	0.183071
Adenoviridae Infections	hsa-mir-199a	0.183032
Glioblastoma	hsa-mir-192	0.18289
Neuroblastoma	hsa-let-7a	0.182846
Carcinoma, Squamous Cell	hsa-mir-25	0.182786
Uterine Cervical Neoplasms	hsa-mir-146b	0.182624
Endometriosis	hsa-mir-106b	0.182497
Adrenocortical Carcinoma	hsa-let-7e	0.182462
Adenoviridae Infections	hsa-mir-29c	0.182438
Endometrial Neoplasms	hsa-mir-133a	0.182386
Adrenocortical Carcinoma	hsa-mir-142	0.182238
Colonic Neoplasms	hsa-mir-206	0.182163
Endometrial Neoplasms	hsa-mir-181b	0.181967
Carcinoma	hsa-mir-223	0.181966
Pancreatic Neoplasms	hsa-mir-130a	0.181873
Liver Neoplasms	hsa-mir-17	0.181678
Adenoviridae Infections	hsa-let-7c	0.181382
Laryngeal Neoplasms	hsa-mir-20a	0.181371
Leukemia, Lymphocytic, Chronic, B-Cell	hsa-mir-145	0.181357
Adrenocortical Carcinoma	hsa-mir-150	0.181319
Thyroid Neoplasms	hsa-mir-181b	0.181216
Prostatic Neoplasms	hsa-mir-302a	0.181135
Urinary Bladder Neoplasms	hsa-mir-20b	0.180992
Neuroblastoma	hsa-mir-29b	0.180909
Biliary Tract Neoplasms	hsa-mir-155	0.180858
Head and Neck Neoplasms	hsa-mir-124	0.180748
Carcinoma, Renal Cell	hsa-mir-130a	0.180689
Melanoma	hsa-mir-135a	0.180528
Neuroblastoma	hsa-mir-222	0.180494
Lung Neoplasms	hsa-mir-372	0.18048
Colonic Neoplasms	hsa-mir-30b	0.180446
Leukemia, Myeloid, Acute	hsa-mir-214	0.180377
Thyroid Neoplasms	hsa-mir-210	0.180362
Thyroid Neoplasms	hsa-mir-133a	0.180322
Adenocarcinoma	hsa-mir-181a	0.180317
Adenocarcinoma	hsa-let-7c	0.18017
Heart Failure	hsa-mir-375	0.180133
Urinary Bladder Neoplasms	hsa-mir-22	0.180108
Melanoma	hsa-mir-10a	0.180043
Carcinoma, Ehrlich Tumor	hsa-mir-21	0.179841
Glioma	hsa-mir-100	0.179825
Heart Failure	hsa-mir-27b	0.179818
Head and Neck Neoplasms	hsa-mir-10b	0.179794
Carcinoma, Hepatocellular	hsa-mir-449a	0.179637
Glioma	hsa-mir-122	0.179465
Stomach Neoplasms	hsa-mir-28	0.179384
Uterine Cervical Neoplasms	hsa-mir-133a	0.179377
Medulloblastoma	hsa-mir-34b	0.179373
Lupus Vulgaris	hsa-mir-143	0.179319
Carcinoma, Hepatocellular	hsa-mir-452	0.17931
Esophageal Neoplasms	hsa-mir-429	0.179177
Uterine Cervical Neoplasms	hsa-mir-181b	0.179053
Glioma	hsa-mir-148a	0.178984
Adenoviridae Infections	hsa-let-7b	0.17897
Esophageal Neoplasms	hsa-mir-107	0.178964
Carcinoma, Basal Cell	hsa-mir-221	0.178847
Hepatitis B	hsa-mir-155	0.178783
Endometrial Neoplasms	hsa-mir-150	0.178611
Medulloblastoma	hsa-mir-101	0.178552
Lupus Vulgaris	hsa-mir-1	0.178507
Gastrointestinal Neoplasms	hsa-mir-19a	0.178493
Uterine Cervical Neoplasms	hsa-mir-210	0.178423
Prostatic Neoplasms	hsa-mir-137	0.1783
Nasopharyngeal Neoplasms	hsa-mir-29a	0.17822
Endometrial Neoplasms	hsa-mir-106b	0.17821
Colonic Neoplasms	hsa-mir-224	0.178209
Mouth Neoplasms	hsa-mir-20a	0.178191
Carcinoma, Renal Cell	hsa-mir-373	0.178159
Carcinoma, Squamous Cell	hsa-mir-26a	0.178126
Esophageal Neoplasms	hsa-mir-199b	0.178003
Neoplasms	hsa-mir-194	0.177991
Medulloblastoma	hsa-mir-7	0.177975
Adrenocortical Carcinoma	hsa-let-7i	0.177957
Lupus Vulgaris	hsa-mir-222	0.177911
Head and Neck Neoplasms	hsa-mir-93	0.177908
Nasopharyngeal Neoplasms	hsa-mir-19a	0.17788
Pancreatic Neoplasms	hsa-mir-373	0.177879
Thyroid Neoplasms	hsa-mir-142	0.177845
Thyroid Neoplasms	hsa-let-7d	0.177796
Head and Neck Neoplasms	hsa-mir-218	0.177787
Esophageal Neoplasms	hsa-mir-30c	0.177713
Endometriosis	hsa-mir-214	0.177571
Leukemia	hsa-mir-145	0.177546
Uterine Cervical Neoplasms	hsa-let-7d	0.177381
Mesothelioma	hsa-mir-125b	0.177285
Heart Failure	hsa-mir-335	0.177269
Uterine Cervical Neoplasms	hsa-let-7e	0.177229
Head and Neck Neoplasms	hsa-mir-27a	0.177158
Thyroid Neoplasms	hsa-mir-106b	0.17706
Carcinoma, Renal Cell	hsa-mir-135b	0.177046
Carcinoma, Basal Cell	hsa-mir-92a	0.176952
Stomach Neoplasms	hsa-mir-153	0.176904
Uterine Cervical Neoplasms	hsa-mir-142	0.176662
Thyroid Neoplasms	hsa-mir-150	0.176652
Neuroblastoma	hsa-mir-1	0.17661
Medulloblastoma	hsa-mir-205	0.176434
Melanoma	hsa-mir-372	0.176427
Medulloblastoma	hsa-mir-196a	0.176304
Carcinoma, Non-Small-Cell Lung	hsa-mir-373	0.176166
Adrenal Cortex Neoplasms	hsa-mir-21	0.176127
Liver Neoplasms	hsa-mir-125b	0.176113
Retinoblastoma	hsa-mir-143	0.175928
Digestive System Neoplasms	hsa-mir-155	0.175887
Adrenocortical Carcinoma	hsa-mir-214	0.175851
Rectal Neoplasms	hsa-mir-221	0.175851
Prostate Neoplasms	hsa-mir-21	0.175782
Endometrial Neoplasms	hsa-mir-203	0.175756
Sarcoma, Kaposi	hsa-mir-21	0.175702
Medulloblastoma	hsa-mir-195	0.175681
Gastrointestinal Neoplasms	hsa-mir-143	0.175614
Adenocarcinoma	hsa-mir-34c	0.175589
Uterine Cervical Neoplasms	hsa-mir-150	0.175584
Glioblastoma	hsa-mir-18b	0.175551
Lupus Vulgaris	hsa-mir-200b	0.175547
Ovarian Neoplasms	hsa-mir-196b	0.175528
Adenocarcinoma	hsa-mir-9	0.175504
Uterine Cervical Neoplasms	hsa-mir-106b	0.175454
Leukemia, Myeloid, Acute	hsa-mir-141	0.17539
Gastrointestinal Neoplasms	hsa-mir-29b	0.175302
Neuroblastoma	hsa-mir-223	0.175213
Pancreatic Neoplasms	hsa-mir-302b	0.175109
Esophageal Neoplasms	hsa-mir-206	0.17504
Carcinoma	hsa-mir-199a	0.174972
Retinoblastoma	hsa-mir-15a	0.174531
Melanoma	hsa-mir-98	0.174511
Neuroblastoma	hsa-mir-200b	0.174507
Medulloblastoma	hsa-mir-15b	0.174503
Pancreatic Neoplasms	hsa-mir-193b	0.174477
Ovarian Neoplasms	hsa-mir-137	0.174464
Colonic Neoplasms	hsa-mir-20b	0.17439
Adenocarcinoma	hsa-mir-146b	0.174353
Adrenocortical Carcinoma	hsa-let-7f	0.174344
Skin Neoplasms	hsa-mir-21	0.174324
Carcinoma, Non-Small-Cell Lung	hsa-mir-302b	0.174141
Liver Neoplasms	hsa-mir-20a	0.174051
Thyroid Neoplasms	hsa-mir-203	0.173896
Esophageal Neoplasms	hsa-mir-127	0.173885
Endometriosis	hsa-mir-182	0.173851
Carcinoma, Basal Cell	hsa-mir-16	0.173809
Carcinoma, Renal Cell	hsa-mir-193b	0.173761
Carcinoma, Hepatocellular	hsa-mir-186	0.173623
Stomach Neoplasms	hsa-mir-424	0.17361
Leukemia	hsa-mir-221	0.173452
Esophageal Neoplasms	hsa-mir-132	0.17344
Retinoblastoma	hsa-mir-222	0.173431
Adrenocortical Carcinoma	hsa-mir-182	0.173408
Carcinoma	hsa-mir-29c	0.173367
Neoplasms, Squamous Cell	hsa-mir-16	0.173367
Cholangiocarcinoma	hsa-mir-155	0.173341
Thyroid Neoplasms	hsa-let-7i	0.17332
Glioma	hsa-mir-133b	0.17331
Leukemia, Myeloid, Acute	hsa-mir-182	0.173295
Mouth Neoplasms	hsa-mir-34a	0.17324
Prostatic Neoplasms	hsa-mir-302c	0.173186
Carcinoma, Squamous Cell	hsa-mir-429	0.173032
Urinary Bladder Neoplasms	hsa-mir-18b	0.172928
Breast Neoplasms	hsa-mir-449a	0.172807
Adenoviridae Infections	hsa-mir-200a	0.172673
Adenoviridae Infections	hsa-mir-181a	0.172654
Pituitary Neoplasms	hsa-mir-21	0.172615
Colorectal Neoplasms	hsa-mir-302d	0.172611
Uterine Cervical Neoplasms	hsa-let-7i	0.172515
Adrenocortical Carcinoma	hsa-let-7g	0.172497
Carcinoma, Squamous Cell	hsa-mir-30c	0.172467
Mesothelioma	hsa-mir-34a	0.172456
Glioblastoma	hsa-mir-335	0.172417
Endometrial Neoplasms	hsa-mir-214	0.172362
Neoplasms, Squamous Cell	hsa-mir-18a	0.172319
Adrenocortical Carcinoma	hsa-mir-141	0.172262
Mouth Neoplasms	hsa-mir-145	0.172106
Carcinoma	hsa-let-7b	0.172007
Endometriosis	hsa-mir-24	0.171988
Nasopharyngeal Neoplasms	hsa-mir-143	0.171974
Nasopharyngeal Neoplasms	hsa-mir-29b	0.171953
Stomach Neoplasms	hsa-mir-181d	0.171882
Carcinoma, Squamous Cell	hsa-mir-199b	0.17181
Gastrointestinal Neoplasms	hsa-mir-15a	0.171731
Urinary Bladder Neoplasms	hsa-mir-23b	0.171607
Lupus Vulgaris	hsa-mir-199a	0.171495
Colonic Neoplasms	hsa-mir-27b	0.171468
Retinoblastoma	hsa-mir-1	0.171439
Colorectal Neoplasms	hsa-mir-32	0.171275
Esophageal Neoplasms	hsa-mir-224	0.171126
Head and Neck Neoplasms	hsa-mir-25	0.171078
Carcinoma, Squamous Cell	hsa-mir-206	0.170903
Thyroid Neoplasms	hsa-mir-214	0.170817
Lung Neoplasms	hsa-mir-99b	0.170816
Breast Neoplasms	hsa-mir-144	0.170808
Lymphoma	hsa-mir-29a	0.170807
Leukemia, Myeloid, Acute	hsa-mir-101	0.170697
Liver Neoplasms	hsa-mir-34a	0.170685
Adenocarcinoma	hsa-mir-106b	0.170575
Leukemia, Myelogenous, Chronic, BCR-ABL Positive	hsa-mir-21	0.170528
Carcinoma, Squamous Cell	hsa-mir-107	0.170478
Nasopharyngeal Neoplasms	hsa-mir-15a	0.170387
Carcinoma, Hepatocellular	hsa-mir-494	0.170377
Urinary Bladder Neoplasms	hsa-mir-335	0.170309
Schizophrenia	hsa-mir-21	0.170289
Liver Neoplasms	hsa-mir-145	0.170279
Thyroid Neoplasms	hsa-let-7f	0.170264
Gastrointestinal Neoplasms	hsa-mir-223	0.170169
Endometriosis	hsa-mir-34b	0.169998
Nasopharyngeal Neoplasms	hsa-mir-222	0.169809
Prostatic Neoplasms	hsa-mir-92b	0.169702
Colonic Neoplasms	hsa-mir-18b	0.169694
Mesothelioma	hsa-mir-145	0.169647
Head and Neck Neoplasms	hsa-mir-26a	0.169557
Carcinoma, Squamous Cell	hsa-mir-127	0.169531
Uterine Cervical Neoplasms	hsa-let-7f	0.169527
Carcinoma, Hepatocellular	hsa-mir-383	0.169505
Rectal Neoplasms	hsa-mir-92a	0.169504
Rectal Neoplasms	hsa-mir-126	0.169454
Adenocarcinoma	hsa-let-7d	0.169197
Carcinoma, Squamous Cell	hsa-mir-132	0.169153
Adrenocortical Adenoma	hsa-mir-21	0.169116
Neoplasms	hsa-mir-96	0.169111
Adrenocortical Carcinoma	hsa-mir-24	0.169094
Retinoblastoma	hsa-mir-223	0.169079
Stomach Neoplasms	hsa-mir-491	0.169069
Uterine Cervical Neoplasms	hsa-mir-141	0.168962
Melanoma	hsa-mir-140	0.168932
Neoplasms	hsa-mir-219	0.168911
Prostatic Neoplasms	hsa-mir-219	0.168859
Retinoblastoma	hsa-mir-200b	0.168684
Laryngeal Neoplasms	hsa-mir-221	0.168675
Adenocarcinoma	hsa-mir-142	0.168656
Pancreatic Neoplasms	hsa-mir-30d	0.168647
Neoplasms, Squamous Cell	hsa-mir-19b	0.168587
Carcinoma, Renal Cell	hsa-mir-191	0.168559
Salivary Gland Neoplasms	hsa-mir-146a	0.168551
Thyroid Neoplasms	hsa-let-7g	0.16854
Medulloblastoma	hsa-mir-100	0.168473
Carcinoma, Basal Cell	hsa-mir-126	0.168429
Endometriosis	hsa-mir-205	0.168367
Thyroid Neoplasms	hsa-mir-182	0.168322
Glioma	hsa-mir-25	0.16827
Prostatic Neoplasms	hsa-mir-30e	0.168229
Endometriosis	hsa-mir-196a	0.168193
Heart Failure	hsa-mir-135b	0.16818
Adenocarcinoma	hsa-let-7e	0.168107
Adenocarcinoma	hsa-mir-150	0.168049
Endometriosis	hsa-mir-101	0.168045
Neuroblastoma	hsa-mir-199a	0.168023
Carcinoma, Squamous Cell	hsa-mir-30b	0.168003
Carcinoma, Non-Small-Cell Lung	hsa-mir-137	0.167842
Carcinoma, Non-Small-Cell Lung	hsa-mir-99a	0.167802
Esophageal Neoplasms	hsa-mir-20b	0.167765
Lupus Vulgaris	hsa-mir-29c	0.167747
Uterine Cervical Neoplasms	hsa-let-7g	0.167698
Medulloblastoma	hsa-mir-122	0.167696
Pancreatic Neoplasms	hsa-mir-137	0.167674
Neoplasms, Squamous Cell	hsa-mir-126	0.167488
Neuroblastoma	hsa-mir-29c	0.167479
Breast Neoplasms	hsa-mir-186	0.167451
Carcinoma, Squamous Cell	hsa-mir-192	0.167355
Ovarian Neoplasms	hsa-mir-204	0.16728
Leukemia, Lymphocytic, Chronic, B-Cell	hsa-mir-126	0.167269
Lymphoma	hsa-mir-29b	0.167245
Lupus Vulgaris	hsa-mir-31	0.167073
Melanoma	hsa-mir-99b	0.167061
Heart Failure	hsa-mir-30d	0.167056
Carcinoma	hsa-mir-181a	0.167053
Carcinoma, Non-Small-Cell Lung	hsa-mir-302a	0.166975
Carcinoma, Renal Cell	hsa-mir-302a	0.166952
Pancreatic Neoplasms	hsa-mir-302a	0.166949
Leukemia, Myeloid, Acute	hsa-mir-205	0.166887
Carcinoma, Non-Small-Cell Lung	hsa-mir-191	0.166873
Adrenocortical Carcinoma	hsa-mir-34b	0.166835
Lupus Vulgaris	hsa-let-7b	0.166546
Leukemia, Myeloid, Acute	hsa-mir-7	0.166521
Leukemia-Lymphoma, Adult T-Cell	hsa-mir-21	0.166517
Prostatic Neoplasms	hsa-mir-135a	0.166491
Lymphoma	hsa-mir-222	0.166368
Adenoviridae Infections	hsa-mir-200c	0.166338
Carcinoma, Renal Cell	hsa-mir-194	0.166325
Colonic Neoplasms	hsa-mir-335	0.166309
Nasopharyngeal Neoplasms	hsa-mir-200b	0.166152
Neoplasms	hsa-mir-342	0.166106
Carcinoma	hsa-let-7c	0.166091
Neoplasms	hsa-mir-10a	0.166015
Carcinoma, Squamous Cell	hsa-mir-224	0.165966
Prostatic Neoplasms	hsa-mir-10a	0.165938
Lymphoma	hsa-mir-143	0.165912
Lupus Vulgaris	hsa-mir-181b	0.165856
Endometrial Neoplasms	hsa-mir-24	0.165856
Leukemia, Myeloid, Acute	hsa-mir-195	0.165744
Carcinoma, Renal Cell	hsa-mir-196b	0.16574
Neuroblastoma	hsa-let-7b	0.165729
Leukemia, Myeloid, Acute	hsa-mir-183	0.165674
Carcinoma, Renal Cell	hsa-mir-137	0.165634
Mouth Neoplasms	hsa-mir-221	0.165406
Urinary Bladder Neoplasms	hsa-mir-130a	0.165397
Endometrial Neoplasms	hsa-mir-34b	0.165329
Endometriosis	hsa-mir-7	0.165247
Adenoviridae Infections	hsa-mir-31	0.165222
Lymphoma	hsa-let-7a	0.165144
Esophageal Neoplasms	hsa-mir-27b	0.165101
Adrenocortical Carcinoma	hsa-mir-101	0.165055
Adenoviridae Infections	hsa-mir-106b	0.164977
Rectal Neoplasms	hsa-mir-18a	0.164881
Leukemia, Myeloid, Acute	hsa-mir-125a	0.164867
Endometriosis	hsa-mir-183	0.164815
Neoplasms	hsa-mir-296	0.16475
Glioblastoma	hsa-mir-373	0.164745
Endometriosis	hsa-mir-195	0.164742
Melanoma	hsa-mir-497	0.164682
Mesothelioma	hsa-mir-221	0.164655
Heart Failure	hsa-mir-193b	0.164641
Adenocarcinoma	hsa-let-7i	0.164601
Colorectal Neoplasms	hsa-mir-181c	0.164548
Endometriosis	hsa-mir-15b	0.164547
Stomach Neoplasms	hsa-mir-197	0.164498
Thyroid Neoplasms	hsa-mir-24	0.164433
Neuroblastoma	hsa-mir-31	0.164373
Glioma	hsa-mir-26a	0.164312
Melanoma	hsa-mir-212	0.164266
Gastrointestinal Neoplasms	hsa-mir-199a	0.164172
Adrenocortical Carcinoma	hsa-mir-205	0.164096
Carcinoma, Non-Small-Cell Lung	hsa-mir-196b	0.164073
Medulloblastoma	hsa-mir-93	0.164052
Adenoviridae Infections	hsa-mir-34c	0.163992
Muscular Disorders, Atrophic	hsa-mir-17	0.163926
Prostatic Neoplasms	hsa-mir-342	0.163912
Breast Neoplasms	hsa-mir-494	0.1639
Carcinoma, Squamous Cell	hsa-mir-22	0.163888
Adrenocortical Carcinoma	hsa-mir-183	0.163741
Eosinophilic Esophagitis	hsa-mir-155	0.163654
Adenoviridae Infections	hsa-mir-9	0.163479
Carcinoma, Hepatocellular	hsa-mir-184	0.16346
Carcinoma, Non-Small-Cell Lung	hsa-mir-194	0.163413
Head and Neck Neoplasms	hsa-mir-429	0.163388
Glioblastoma	hsa-mir-135b	0.163351
Prostatic Neoplasms	hsa-mir-372	0.16334
Endometrial Neoplasms	hsa-mir-196a	0.163285
Uterine Cervical Neoplasms	hsa-mir-24	0.163233
Salivary Gland Neoplasms	hsa-mir-17	0.163105
Laryngeal Neoplasms	hsa-mir-92a	0.163077
Lymphoma	hsa-mir-223	0.163023
Lupus Vulgaris	hsa-let-7c	0.162989
Medulloblastoma	hsa-mir-133b	0.162947
Adenocarcinoma	hsa-mir-214	0.162921
Urinary Bladder Neoplasms	hsa-mir-373	0.162877
Breast Neoplasms	hsa-mir-449b	0.16286
Heart Failure	hsa-mir-191	0.162858
Endometrial Neoplasms	hsa-mir-101	0.162734
Esophageal Neoplasms	hsa-mir-18b	0.162678
Neuroblastoma	hsa-mir-181a	0.162643
Lung Neoplasms	hsa-mir-367	0.162601
Head and Neck Neoplasms	hsa-mir-199b	0.162556
Muscular Disorders, Atrophic	hsa-mir-20a	0.162555
Retinoblastoma	hsa-mir-199a	0.162518
Colonic Neoplasms	hsa-mir-130a	0.16239
Leukemia, Myeloid, Acute	hsa-mir-106a	0.162382
Osteosarcoma	hsa-mir-126	0.162269
Ovarian Neoplasms	hsa-mir-135a	0.162178
Lupus Vulgaris	hsa-mir-146b	0.162169
Carcinoma	hsa-mir-9	0.162163
Precursor Cell Lymphoblastic Leukemia-Lymphoma	hsa-mir-155	0.162009
Ovarian Neoplasms	hsa-mir-10a	0.161965
Rectal Neoplasms	hsa-mir-19b	0.161949
Lung Neoplasms	hsa-mir-339	0.161944
Liver Neoplasms	hsa-mir-221	0.161921
Muscular Disorders, Atrophic	hsa-mir-125b	0.161908
Carcinoma	hsa-mir-34c	0.161906
Head and Neck Neoplasms	hsa-mir-30c	0.161867
Thyroid Neoplasms	hsa-mir-196a	0.161853
Endometrial Neoplasms	hsa-mir-7	0.161824
Lymphoma	hsa-mir-1	0.161623
Neoplasms, Squamous Cell	hsa-mir-19a	0.161564
Carcinoma, Basal Cell	hsa-mir-19a	0.161526
Heart Failure	hsa-mir-194	0.161461
Rectal Neoplasms	hsa-mir-29a	0.161385
Leukemia	hsa-mir-126	0.161313
Adenocarcinoma	hsa-let-7f	0.161177
Prostatic Neoplasms	hsa-mir-338	0.161133
Nasopharyngeal Neoplasms	hsa-mir-199a	0.161127
Carcinoma	hsa-mir-181b	0.16108
Thyroid Neoplasms	hsa-mir-101	0.161071
Carcinoma, Hepatocellular	hsa-mir-363	0.161045
Mouth Neoplasms	hsa-mir-92a	0.160975
Glioblastoma	hsa-mir-193b	0.160903
Breast Neoplasms	hsa-mir-138	0.160867
Lupus Vulgaris	hsa-mir-200a	0.16084
Neoplasms	hsa-mir-338	0.160832
Head and Neck Neoplasms	hsa-mir-206	0.160799
Lupus Vulgaris	hsa-mir-181a	0.160776
Melanoma	hsa-mir-26b	0.160666
Carcinoma, Basal Cell	hsa-mir-29a	0.16055
Gastrointestinal Neoplasms	hsa-let-7b	0.160459
Neoplasms, Squamous Cell	hsa-mir-29a	0.16042
Esophageal Neoplasms	hsa-mir-335	0.160331
Gastrointestinal Neoplasms	hsa-mir-29c	0.160164
Lung Neoplasms	hsa-mir-302d	0.160162
Endometrial Neoplasms	hsa-mir-195	0.160146
Neuroblastoma	hsa-let-7c	0.160126
Adenoviridae Infections	hsa-mir-142	0.160062
Leukemia, Myeloid, Acute	hsa-mir-122	0.160027
Ovarian Neoplasms	hsa-mir-342	0.159982
Uterine Cervical Neoplasms	hsa-mir-101	0.15998
Urinary Bladder Neoplasms	hsa-mir-302b	0.159971
Thyroid Neoplasms	hsa-mir-205	0.159951
Laryngeal Neoplasms	hsa-mir-126	0.159888
Pancreatic Neoplasms	hsa-mir-302c	0.159824
Leukemia, Myeloid, Acute	hsa-mir-30a	0.159754
Urinary Bladder Neoplasms	hsa-mir-193b	0.159697
Adrenocortical Carcinoma	hsa-mir-122	0.159695
Esophageal Neoplasms	hsa-mir-23b	0.159651
Adenocarcinoma	hsa-let-7g	0.159536
Medulloblastoma	hsa-mir-27a	0.159516
Mouth Neoplasms	hsa-mir-16	0.159438
Adenoviridae Infections	hsa-mir-122	0.159365
Mesothelioma	hsa-mir-16	0.15925
Ovarian Neoplasms	hsa-mir-372	0.159164
Carcinoma, Non-Small-Cell Lung	hsa-mir-302c	0.159142
Endometriosis	hsa-mir-122	0.159049
Adrenocortical Carcinoma	hsa-mir-125a	0.159046
Head and Neck Neoplasms	hsa-mir-127	0.158925
Adenoviridae Infections	hsa-let-7d	0.158874
Adenocarcinoma	hsa-mir-141	0.15884
Endometrial Neoplasms	hsa-mir-15b	0.158802
Salivary Gland Neoplasms	hsa-mir-125b	0.158712
Glioma	hsa-mir-429	0.158644
Colorectal Neoplasms	hsa-mir-153	0.158623
Laryngeal Neoplasms	hsa-mir-18a	0.158549
Thyroid Neoplasms	hsa-mir-195	0.158543
Glioma	hsa-mir-30c	0.158513
Astrocytoma	hsa-mir-17	0.158433
Retinoblastoma	hsa-mir-31	0.158236
Colorectal Neoplasms	hsa-mir-130b	0.158224
Head and Neck Neoplasms	hsa-mir-192	0.15818
Neoplasms	hsa-mir-140	0.158126
Stomach Neoplasms	hsa-mir-144	0.158107
Carcinoma, Non-Small-Cell Lung	hsa-mir-204	0.158097
Glioma	hsa-mir-199b	0.158091
Astrocytoma	hsa-mir-146a	0.158039
Uterine Cervical Neoplasms	hsa-mir-183	0.157984
Adenoviridae Infections	hsa-let-7i	0.157982
Carcinoma	hsa-mir-210	0.157927
Endometriosis	hsa-mir-148a	0.157818
Colonic Neoplasms	hsa-mir-373	0.15779
Endometriosis	hsa-mir-133b	0.157782
Adenoviridae Infections	hsa-mir-133a	0.157751
Stomach Neoplasms	hsa-mir-452	0.157751
Breast Neoplasms	hsa-mir-198	0.157741
Carcinoma	hsa-mir-133a	0.157623
Leukemia, Myeloid, Acute	hsa-mir-148a	0.157621
Endometriosis	hsa-mir-30a	0.157606
Head and Neck Neoplasms	hsa-mir-30b	0.157561
Crohn Disease	hsa-mir-21	0.157551
Prostatic Neoplasms	hsa-mir-140	0.157537
Head and Neck Neoplasms	hsa-mir-132	0.157468
Uterine Cervical Neoplasms	hsa-mir-195	0.157395
Heart Failure	hsa-mir-196b	0.157356
Breast Neoplasms	hsa-mir-378a	0.157331
Leukemia, Lymphocytic, Chronic, B-Cell	hsa-mir-143	0.157304
Lung Neoplasms	hsa-mir-215	0.157263
Glioma	hsa-mir-206	0.157175
Lung Neoplasms	hsa-mir-149	0.157108
Thyroid Neoplasms	hsa-mir-15b	0.157042
Liver Neoplasms	hsa-mir-16	0.15704
Carcinoma, Renal Cell	hsa-mir-92b	0.157019
Colonic Neoplasms	hsa-mir-135b	0.157013
Neuroblastoma	hsa-mir-200a	0.156973
Carcinoma, Basal Cell	hsa-let-7a	0.156971
Adrenocortical Carcinoma	hsa-mir-106a	0.156905
Lupus Vulgaris	hsa-mir-34c	0.156901
Adenoviridae Infections	hsa-mir-141	0.156843
Adenocarcinoma	hsa-mir-24	0.156815
Carcinoma, Non-Small-Cell Lung	hsa-mir-342	0.156752
Endometriosis	hsa-mir-106a	0.156739
Ovarian Neoplasms	hsa-mir-98	0.156666
Multiple Myeloma	hsa-mir-146a	0.156655
Mouth Neoplasms	hsa-mir-18a	0.156653
Neuroblastoma	hsa-mir-181b	0.15661
Endometrial Neoplasms	hsa-mir-125a	0.156555
Breast Neoplasms	hsa-mir-184	0.156546
Neuroblastoma	hsa-mir-34c	0.156539
Medulloblastoma	hsa-mir-25	0.15652
Salivary Gland Neoplasms	hsa-mir-20a	0.156518
Lupus Vulgaris	hsa-mir-9	0.156426
Colorectal Neoplasms	hsa-mir-424	0.156386
Liver Neoplasms	hsa-mir-92a	0.156325
Head and Neck Neoplasms	hsa-mir-224	0.156309
Neoplasms, Squamous Cell	hsa-let-7a	0.156226
Leukemia, Lymphocytic, Chronic, B-Cell	hsa-let-7a	0.156216
Carcinoma	hsa-let-7d	0.156106
Pancreatic Neoplasms	hsa-mir-92b	0.15609
Carcinoma, Basal Cell	hsa-mir-143	0.155957
Carcinoma, Squamous Cell	hsa-mir-23b	0.155955
Laryngeal Neoplasms	hsa-mir-19b	0.155949
Rectal Neoplasms	hsa-let-7a	0.155937
Retinoblastoma	hsa-mir-181a	0.155936
Head and Neck Neoplasms	hsa-mir-22	0.155932
Endometrial Neoplasms	hsa-mir-122	0.15592
Colonic Neoplasms	hsa-mir-193b	0.155811
Pancreatic Neoplasms	hsa-mir-219	0.155742
Glioma	hsa-mir-127	0.15574
Adrenocortical Carcinoma	hsa-mir-133b	0.155715
Leukemia, Myeloid, Acute	hsa-mir-124	0.155699
Carcinoma, Squamous Cell	hsa-mir-335	0.155659
Melanoma	hsa-mir-32	0.155624
Lymphoma	hsa-mir-199a	0.155602
Carcinoma, Non-Small-Cell Lung	hsa-mir-92b	0.155567
Carcinoma	hsa-mir-150	0.155409
Endometrial Neoplasms	hsa-mir-133b	0.155357
Neoplasms, Squamous Cell	hsa-mir-143	0.155279
Carcinoma, Non-Small-Cell Lung	hsa-mir-219	0.155252
Leukemia, Myeloid, Acute	hsa-mir-93	0.155208
Carcinoma, Renal Cell	hsa-mir-30e	0.155178
Pancreatic Neoplasms	hsa-mir-342	0.155156
Meningioma	hsa-mir-21	0.155152
Endometrial Neoplasms	hsa-mir-30a	0.155108
Nasopharyngeal Neoplasms	hsa-mir-31	0.155107
Carcinoma	hsa-let-7e	0.15507
Carcinoma, Renal Cell	hsa-mir-96	0.155055
Leukemia	hsa-mir-29a	0.155051
Carcinoma, Basal Cell	hsa-mir-29b	0.155042
Neoplasms, Squamous Cell	hsa-mir-29b	0.154919
Glioblastoma	hsa-mir-30d	0.154887
Thyroid Neoplasms	hsa-mir-30a	0.154809
Heart Failure	hsa-mir-137	0.154769
Lupus Vulgaris	hsa-mir-106b	0.154717
Colorectal Neoplasms	hsa-mir-181d	0.15471
Lupus Vulgaris	hsa-mir-133a	0.154701
Adenoviridae Infections	hsa-let-7f	0.154651
Glioma	hsa-mir-132	0.154614
Leukemia, B-Cell	hsa-mir-21	0.154587
Neoplasms, Squamous Cell	hsa-mir-15a	0.154556
Head and Neck Neoplasms	hsa-mir-20b	0.154499
Breast Neoplasms	hsa-mir-363	0.154453
Carcinoma, Basal Cell	hsa-mir-15a	0.154423
Liver Neoplasms	hsa-mir-126	0.154396
Thyroid Neoplasms	hsa-mir-125a	0.154395
Gastrointestinal Neoplasms	hsa-let-7c	0.154345
Neuroblastoma	hsa-mir-200c	0.154309
Glioblastoma	hsa-mir-191	0.154283
Pancreatic Neoplasms	hsa-mir-30e	0.154275
Carcinoma, Renal Cell	hsa-mir-296	0.154268
Urinary Bladder Neoplasms	hsa-mir-30d	0.154217
Pancreatic Neoplasms	hsa-mir-135a	0.154105
Glioma	hsa-mir-30b	0.154028
Urinary Bladder Neoplasms	hsa-mir-191	0.154025
Mouth Neoplasms	hsa-mir-19b	0.154012
Uterine Cervical Neoplasms	hsa-mir-125a	0.153916
Carcinoma, Renal Cell	hsa-mir-10a	0.153864
Carcinoma, Hepatocellular	hsa-mir-376c	0.153811
Adenoviridae Infections	hsa-let-7g	0.153759
Gastrointestinal Neoplasms	hsa-mir-181a	0.153735
Rectal Neoplasms	hsa-mir-19a	0.153734
Medulloblastoma	hsa-mir-26a	0.153659
Thyroid Neoplasms	hsa-mir-148a	0.153564
Leukemia, Myeloid, Acute	hsa-mir-133b	0.153528
Carcinoma, Non-Small-Cell Lung	hsa-mir-296	0.153504
Carcinoma, Small Cell	hsa-mir-155	0.153486
Uterine Cervical Neoplasms	hsa-mir-122	0.153361
Hepatitis B	hsa-mir-17	0.153361
Leukemia, Lymphocytic, Chronic, B-Cell	hsa-mir-1	0.153335
Adrenocortical Carcinoma	hsa-mir-124	0.153171
Lymphoma, T-Cell	hsa-mir-21	0.152989
Glioma	hsa-mir-192	0.152987
Urinary Bladder Neoplasms	hsa-mir-302a	0.152956
Carcinoma, Basal Cell	hsa-mir-222	0.152943
Neoplasms	hsa-mir-26b	0.152926
Leukemia, Myeloid, Acute	hsa-mir-10b	0.152915
Lymphoma	hsa-let-7b	0.152898
Endometriosis	hsa-mir-218	0.152891
Adenocarcinoma	hsa-mir-101	0.152891
Colonic Neoplasms	hsa-mir-99a	0.152822
Gastric Neoplasms	hsa-mir-155	0.152744
Salivary Gland Neoplasms	hsa-mir-34a	0.152649
Endometriosis	hsa-mir-27a	0.152599
Neoplasms	hsa-mir-212	0.152582
Neoplasms	hsa-mir-497	0.152547
Urinary Bladder Neoplasms	hsa-mir-194	0.152512
Carcinoma, Renal Cell	hsa-mir-342	0.152497
Endometriosis	hsa-mir-124	0.152414
Azoospermia	hsa-mir-21	0.152368
Neoplasms	hsa-mir-99b	0.152334
Laryngeal Neoplasms	hsa-mir-29a	0.152327
Osteosarcoma	hsa-mir-222	0.152301
Endometrial Neoplasms	hsa-mir-106a	0.152265
Lupus Vulgaris	hsa-mir-203	0.15226
Muscular Disorders, Atrophic	hsa-mir-92a	0.152234
Choriocarcinoma	hsa-mir-21	0.152156
Uterine Cervical Neoplasms	hsa-mir-30a	0.152121
Osteosarcoma	hsa-let-7a	0.152118
Adrenocortical Carcinoma	hsa-mir-10b	0.152107
Melanoma	hsa-mir-23a	0.152033
Carcinoma, Basal Cell	hsa-mir-1	0.152014
Prostatic Neoplasms	hsa-mir-497	0.151955
Rectal Neoplasms	hsa-mir-29b	0.151953
Endometriosis	hsa-mir-93	0.151946
Carcinoma	hsa-mir-203	0.151938
Adenocarcinoma	hsa-mir-7	0.151916
Neuroblastoma	hsa-mir-133a	0.151876
Neoplasms, Squamous Cell	hsa-mir-1	0.151861
Uterine Cervical Neoplasms	hsa-mir-148a	0.151841
Liver Neoplasms	hsa-mir-18a	0.151832
Rectal Neoplasms	hsa-mir-1	0.151807
Salivary Gland Neoplasms	hsa-mir-145	0.15178
Astrocytoma	hsa-mir-20a	0.151715
Nasopharyngeal Neoplasms	hsa-mir-181a	0.151704
Heart Failure	hsa-mir-219	0.151674
Thyroid Neoplasms	hsa-mir-106a	0.151672
Retinoblastoma	hsa-mir-200a	0.151657
Stomach Neoplasms	hsa-mir-138	0.151626
Esophageal Neoplasms	hsa-mir-373	0.151596
Adenoviridae Infections	hsa-mir-214	0.151532
Prostatic Neoplasms	hsa-mir-212	0.151522
Autistic Disorder	hsa-mir-155	0.151444
Hepatitis C	hsa-mir-146a	0.151415
Glioma	hsa-mir-22	0.151411
Glioblastoma	hsa-mir-194	0.151318
Adenoviridae Infections	hsa-mir-203	0.1513
Leukemia, Myeloid, Acute	hsa-mir-218	0.151293
Urinary Bladder Neoplasms	hsa-mir-137	0.151256
Adenoviridae Infections	hsa-mir-24	0.151171
Retinoblastoma	hsa-mir-9	0.151164
Neuroblastoma	hsa-let-7d	0.151063
Hematologic Neoplasms	hsa-mir-155	0.15086
Neuroblastoma	hsa-mir-142	0.150758
Astrocytoma	hsa-mir-125b	0.150751
Pancreatic Neoplasms	hsa-mir-372	0.150683
Biliary Tract Neoplasms	hsa-mir-146a	0.150643
Esophageal Neoplasms	hsa-mir-193b	0.150627
Lung Neoplasms	hsa-mir-28	0.15057
Leukemia	hsa-let-7a	0.150556
Carcinoma, Renal Cell	hsa-mir-372	0.150399
Nasopharyngeal Neoplasms	hsa-mir-200a	0.150388
Melanoma	hsa-mir-181c	0.150315
Hepatoblastoma	hsa-mir-21	0.150202
Leukemia	hsa-mir-29b	0.150195
Carcinoma, Hepatocellular	hsa-mir-488	0.150164
Adrenocortical Carcinoma	hsa-mir-93	0.150096
Esophageal Neoplasms	hsa-mir-302b	0.150093
Leukemia, Lymphocytic, Chronic, B-Cell	hsa-mir-200b	0.15001
Lupus Vulgaris	hsa-let-7d	0.149976
Carcinoma, Basal Cell	hsa-mir-200b	0.149972
Gastrointestinal Neoplasms	hsa-mir-34c	0.149957
Adrenocortical Carcinoma	hsa-mir-218	0.149932
Uterine Cervical Neoplasms	hsa-mir-106a	0.149779
Carcinoma, Basal Cell	hsa-mir-223	0.149767
Neoplasms, Squamous Cell	hsa-mir-223	0.149717
Endometrial Neoplasms	hsa-mir-10b	0.149698
Retinoblastoma	hsa-mir-200c	0.149677
Prostatic Neoplasms	hsa-mir-26b	0.149658
Adenocarcinoma	hsa-mir-15b	0.149635
Retinoblastoma	hsa-mir-146b	0.149631
Adrenocortical Carcinoma	hsa-mir-27a	0.149622
Lung Neoplasms	hsa-mir-129	0.149576
Neuroblastoma	hsa-mir-150	0.149496
Neoplasms	hsa-mir-23a	0.149484
Hepatitis B	hsa-mir-125b	0.149419
Neuroblastoma	hsa-let-7e	0.149293
Lymphoma, B-Cell	hsa-mir-125b	0.149292
Muscular Disorders, Atrophic	hsa-mir-16	0.149286
Gastrointestinal Neoplasms	hsa-mir-210	0.149175
Laryngeal Neoplasms	hsa-mir-19a	0.149146
Carcinoma, Renal Cell	hsa-mir-338	0.14907
Colorectal Neoplasms	hsa-mir-197	0.148927
Thyroid Neoplasms	hsa-mir-124	0.148853
Liver Neoplasms	hsa-mir-19b	0.148847
Stomach Neoplasms	hsa-mir-193a	0.148833
Muscular Disorders, Atrophic	hsa-mir-18a	0.148825
Carcinoma, Non-Small-Cell Lung	hsa-mir-338	0.148811
Lung Neoplasms	hsa-mir-139	0.148759
Mesothelioma	hsa-mir-19a	0.148756
Carcinoma, Squamous Cell	hsa-mir-373	0.148699
Leukemia	hsa-mir-222	0.148677
Carcinoma	hsa-let-7f	0.148672
Carcinoma, Hepatocellular	hsa-mir-211	0.148506
Lymphoma, Primary Effusion	hsa-mir-21	0.148489
Neoplasms, Squamous Cell	hsa-mir-200b	0.148443
Endometrial Neoplasms	hsa-mir-218	0.148424
Colonic Neoplasms	hsa-mir-302a	0.148315
Colonic Neoplasms	hsa-mir-30d	0.148279
Rectal Neoplasms	hsa-mir-15a	0.148263
Rectal Neoplasms	hsa-mir-222	0.148257
Carcinoma, Non-Small-Cell Lung	hsa-mir-372	0.148256
Pancreatic Neoplasms	hsa-mir-98	0.148226
Nasopharyngeal Neoplasms	hsa-mir-200c	0.148209
Laryngeal Neoplasms	hsa-let-7a	0.148126
Lymphoma, Mantle-Cell	hsa-mir-21	0.148092
Ovarian Neoplasms	hsa-mir-497	0.148044
Leiomyoma	hsa-mir-21	0.148036
Colonic Neoplasms	hsa-mir-196b	0.148033
Carcinoma, Non-Small-Cell Lung	hsa-mir-140	0.147971
Leukemia, Promyelocytic, Acute	hsa-mir-21	0.147905
Ovarian Neoplasms	hsa-mir-212	0.147867
Lymphoma	hsa-let-7c	0.147861
Carcinoma, Renal Cell	hsa-mir-98	0.147848
Gastrointestinal Neoplasms	hsa-mir-146b	0.147815
Small Cell Lung Carcinoma	hsa-mir-21	0.147815
Leukemia, Lymphocytic, Chronic, B-Cell	hsa-mir-199a	0.147733
Anus Neoplasms	hsa-mir-21	0.147715
Adenocarcinoma	hsa-mir-125a	0.147707
Gastrointestinal Neoplasms	hsa-mir-9	0.147702
Retinoblastoma	hsa-mir-210	0.147662
Pancreatic Neoplasms	hsa-mir-140	0.147643
Hepatitis B	hsa-mir-34a	0.147605
Heart Failure	hsa-mir-99a	0.147526
Leukemia, Myeloid	hsa-mir-155	0.147474
Medulloblastoma	hsa-mir-107	0.147474
Lymphoma	hsa-mir-31	0.147467
Medulloblastoma	hsa-mir-375	0.147465
Astrocytoma	hsa-mir-34a	0.147444
Lupus Vulgaris	hsa-let-7i	0.147441
Rectal Neoplasms	hsa-mir-223	0.147402
Glioblastoma	hsa-mir-92b	0.147361
Medulloblastoma	hsa-mir-429	0.147278
Nasopharyngeal Neoplasms	hsa-mir-146b	0.147246
Medulloblastoma	hsa-mir-30c	0.147239
Hepatitis B	hsa-mir-20a	0.147146
Rectal Neoplasms	hsa-mir-200b	0.147141
Uterine Cervical Neoplasms	hsa-mir-124	0.147141
Carcinoma	hsa-let-7g	0.14709
Mouth Neoplasms	hsa-mir-19a	0.147064
Endometrial Neoplasms	hsa-mir-93	0.147027
Uterine Cervical Neoplasms	hsa-mir-10b	0.146942
Neuroblastoma	hsa-mir-203	0.146902
Head and Neck Neoplasms	hsa-mir-335	0.146806
Adenocarcinoma	hsa-mir-122	0.146792
Gastrointestinal Neoplasms	hsa-mir-133a	0.146791
Adenoviridae Infections	hsa-mir-196a	0.146782
Adenocarcinoma	hsa-mir-30a	0.146779
Glioblastoma	hsa-mir-204	0.14675
Carcinoma, Squamous Cell	hsa-mir-135b	0.146734
Lung Neoplasms	hsa-mir-153	0.146703
Ovarian Neoplasms	hsa-mir-26b	0.146691
Prostatic Neoplasms	hsa-mir-367	0.14666
Carcinoma, Squamous Cell	hsa-mir-302b	0.146562
Medulloblastoma	hsa-mir-206	0.146482
Lung Neoplasms	hsa-mir-130b	0.146409
Stomach Neoplasms	hsa-mir-520b	0.146407
Head and Neck Neoplasms	hsa-mir-23b	0.146404
Retinoblastoma	hsa-mir-133a	0.146403
Urinary Bladder Neoplasms	hsa-mir-302c	0.146398
Laryngeal Neoplasms	hsa-mir-29b	0.146372
Leukemia	hsa-mir-1	0.146331
Lung Neoplasms	hsa-mir-424	0.146328
Stomach Neoplasms	hsa-mir-383	0.146328
Osteosarcoma	hsa-mir-200b	0.146309
Adenoviridae Infections	hsa-mir-125a	0.146282
Urinary Bladder Neoplasms	hsa-mir-204	0.14628
Schizophrenia	hsa-mir-155	0.146276
Mouth Neoplasms	hsa-let-7a	0.146227
Carcinoma, Renal Cell	hsa-mir-140	0.146217
Stomach Neoplasms	hsa-mir-155	0.146196
Prostatic Neoplasms	hsa-mir-23a	0.146193
Endometriosis	hsa-mir-25	0.146179
Gastrointestinal Neoplasms	hsa-mir-181b	0.146162
Thyroid Neoplasms	hsa-mir-27a	0.146025
Carcinoma	hsa-mir-141	0.145981
Lupus Vulgaris	hsa-mir-214	0.145971
Neuroblastoma	hsa-let-7i	0.145945
Colonic Neoplasms	hsa-mir-194	0.145926
Heart Failure	hsa-mir-10a	0.145832
Retinoblastoma	hsa-mir-106b	0.145795
Carcinoma, Squamous Cell	hsa-mir-193b	0.14577
Lupus Vulgaris	hsa-let-7f	0.145667
Melanoma	hsa-mir-139	0.145666
Digestive System Neoplasms	hsa-mir-146a	0.145666
Adenocarcinoma	hsa-mir-100	0.14564
Salivary Gland Neoplasms	hsa-mir-221	0.145627
Adenoviridae Infections	hsa-mir-182	0.145585
Lupus Vulgaris	hsa-mir-141	0.145568
Hepatitis C	hsa-mir-17	0.145537
Leukemia	hsa-mir-223	0.145476
Prostatic Neoplasms	hsa-mir-339	0.145469
Endometriosis	hsa-mir-26a	0.145433
Thyroid Neoplasms	hsa-mir-93	0.14539
Nasopharyngeal Neoplasms	hsa-mir-181b	0.145382
Lupus Vulgaris	hsa-mir-182	0.145249
Neuroblastoma	hsa-mir-214	0.145203
Laryngeal Neoplasms	hsa-mir-143	0.145064
Esophageal Neoplasms	hsa-mir-137	0.145058
Leukemia, Lymphocytic, Chronic, B-Cell	hsa-let-7b	0.145016
Adenoviridae Infections	hsa-mir-106a	0.145003
Glioblastoma	hsa-mir-219	0.144941
Carcinoma, Non-Small-Cell Lung	hsa-mir-23a	0.144918
Gastrointestinal Neoplasms	hsa-mir-150	0.144886
Nasopharyngeal Neoplasms	hsa-mir-133a	0.144827
Lupus Vulgaris	hsa-mir-24	0.1448
Glioblastoma	hsa-mir-30e	0.144788
Neoplasms	hsa-mir-339	0.144779
Adenocarcinoma	hsa-mir-148a	0.144777
Multiple Myeloma	hsa-mir-34a	0.144769
Carcinoma	hsa-mir-24	0.144736
Lymphoma	hsa-mir-9	0.144698
Prolactinoma	hsa-mir-155	0.144693
Adenoviridae Infections	hsa-mir-34b	0.144672
Lupus Vulgaris	hsa-let-7g	0.144648
Bladder Neoplasms	hsa-mir-21	0.14462
Uterine Cervical Neoplasms	hsa-mir-93	0.144585
Cholangiocarcinoma	hsa-mir-146a	0.144517
Nasopharyngeal Neoplasms	hsa-mir-210	0.144497
Astrocytoma	hsa-mir-145	0.144425
Prostatic Neoplasms	hsa-mir-302d	0.144419
Neuroblastoma	hsa-mir-182	0.144353
Melanoma	hsa-mir-28	0.144351
Glioblastoma	hsa-mir-96	0.144342
Gastrointestinal Neoplasms	hsa-let-7e	0.144303
Melanoma	hsa-mir-129	0.144266
Lung Neoplasms	hsa-mir-181d	0.144175
Retinoblastoma	hsa-mir-150	0.14414
Biliary Tract Neoplasms	hsa-mir-17	0.14406
Carcinoma, Basal Cell	hsa-mir-199a	0.144048
Asthma	hsa-mir-21	0.144014
Lymphoma	hsa-mir-146b	0.143907
Esophageal Neoplasms	hsa-mir-191	0.143808
Lymphoma	hsa-mir-181b	0.143803
Glioma	hsa-mir-23b	0.143658
Adrenocortical Carcinoma	hsa-mir-25	0.143642
Neoplasms, Squamous Cell	hsa-mir-199a	0.143611
Lymphoma	hsa-mir-34c	0.143582
Colon Neoplasms	hsa-mir-155	0.14354
Glioblastoma	hsa-mir-135a	0.143459
Muscular Disorders, Atrophic	hsa-mir-19a	0.14339
Laryngeal Neoplasms	hsa-mir-15a	0.143248
Medulloblastoma	hsa-mir-20b	0.14324
Neuroblastoma	hsa-let-7f	0.143232
Mouth Neoplasms	hsa-mir-29b	0.143226
Mouth Neoplasms	hsa-mir-143	0.143087
Muscular Disorders, Atrophic	hsa-mir-29a	0.143076
Medulloblastoma	hsa-mir-132	0.143052
Leukemia	hsa-mir-200b	0.14303
Melanoma	hsa-mir-181d	0.143027
Adrenocortical Carcinoma	hsa-mir-26a	0.142992
Muscular Disorders, Atrophic	hsa-mir-29b	0.142904
Prostatic Neoplasms	hsa-mir-215	0.142893
Nasopharyngeal Neoplasms	hsa-mir-142	0.142846
Testicular Neoplasms	hsa-mir-155	0.142749
Laryngeal Neoplasms	hsa-mir-222	0.142725
Medulloblastoma	hsa-mir-192	0.142655
Medulloblastoma	hsa-mir-30b	0.142654
Colorectal Neoplasms	hsa-mir-449a	0.142652
Lupus Vulgaris	hsa-mir-196a	0.142624
Adenocarcinoma	hsa-mir-133b	0.142617
Burkitt Lymphoma	hsa-mir-21	0.142611
Gastrointestinal Neoplasms	hsa-mir-106b	0.142592
Liver Neoplasms	hsa-let-7a	0.142506
Adenocarcinoma	hsa-mir-124	0.142486
Neoplasms, Squamous Cell	hsa-mir-29c	0.14248
Mesothelioma	hsa-mir-29b	0.14246
Esophageal Neoplasms	hsa-mir-30d	0.142458
Carcinoma, Non-Small-Cell Lung	hsa-mir-26b	0.142364
Carcinoma	hsa-mir-34b	0.142321
Pancreatic Neoplasms	hsa-mir-497	0.142296
Breast Neoplasms	hsa-mir-211	0.142276
Colonic Neoplasms	hsa-mir-96	0.142266
Rectal Neoplasms	hsa-mir-199a	0.142233
Cholangiocarcinoma	hsa-mir-17	0.142179
Urinary Bladder Neoplasms	hsa-mir-92b	0.142149
Ovarian Neoplasms	hsa-mir-23a	0.142136
Mesothelioma	hsa-mir-15a	0.142059
Urinary Bladder Neoplasms	hsa-mir-219	0.142041
Mouth Neoplasms	hsa-mir-1	0.142
Heart Failure	hsa-mir-338	0.141982
Nasopharyngeal Neoplasms	hsa-mir-106b	0.141978
Nasopharyngeal Neoplasms	hsa-mir-150	0.14196
Colonic Neoplasms	hsa-mir-302c	0.141889
Neoplasms, Germ Cell and Embryonal	hsa-mir-21	0.141884
Colorectal Neoplasms	hsa-mir-452	0.141807
Gastrointestinal Neoplasms	hsa-let-7d	0.141754
Neuroblastoma	hsa-let-7g	0.141746
Hepatitis C	hsa-mir-125b	0.141731
Osteosarcoma	hsa-mir-29c	0.141704
Multiple Myeloma	hsa-mir-145	0.14165
Stomach Neoplasms	hsa-mir-198	0.141618
Lupus Vulgaris	hsa-mir-101	0.141553
Colonic Neoplasms	hsa-mir-342	0.141533
Medulloblastoma	hsa-mir-22	0.141526
Sarcoma, Kaposi	hsa-mir-155	0.141519
Neoplasms, Glandular and Epithelial	hsa-mir-21	0.141429
Laryngeal Neoplasms	hsa-mir-223	0.141383
Carcinoma, Basal Cell	hsa-let-7b	0.14138
Muscular Disorders, Atrophic	hsa-mir-1	0.14137
Carcinoma, Renal Cell	hsa-mir-497	0.141349
Pancreatic Neoplasms	hsa-mir-99b	0.14123
Salivary Gland Neoplasms	hsa-mir-92a	0.141214
Endometrial Neoplasms	hsa-mir-26a	0.141192
Liver Neoplasms	hsa-mir-19a	0.141184
Melanoma	hsa-mir-424	0.141169
Mouth Neoplasms	hsa-mir-15a	0.141164
Urinary Bladder Neoplasms	hsa-mir-135a	0.141144
Neoplasms, Squamous Cell	hsa-let-7b	0.141122
Lymphoma, B-Cell	hsa-mir-221	0.141084
Pancreatic Neoplasms	hsa-mir-26b	0.141078
Retinoblastoma	hsa-mir-203	0.141009
Adenoviridae Infections	hsa-mir-15b	0.140967
Carcinoma, Renal Cell	hsa-mir-212	0.140947
Urinary Bladder Neoplasms	hsa-mir-30e	0.140944
Ependymoma	hsa-mir-155	0.140897
Endometriosis	hsa-mir-30c	0.14086
Carcinoma	hsa-mir-101	0.140845
Adenoviridae Infections	hsa-mir-205	0.140781
Endometrial Neoplasms	hsa-mir-25	0.140778
Prostatic Neoplasms	hsa-mir-149	0.140776
Leukemia, Myeloid, Acute	hsa-mir-429	0.140757
Mesothelioma	hsa-mir-222	0.140653
Osteosarcoma	hsa-let-7b	0.140635
Lymphoma	hsa-mir-106b	0.140539
Carcinoma	hsa-mir-196a	0.140533
Carcinoma, Basal Cell	hsa-mir-31	0.14051
Carcinoma, Non-Small-Cell Lung	hsa-mir-99b	0.140486
Neoplasms	hsa-mir-215	0.140477
Heart Failure	hsa-mir-96	0.140416
Mouth Neoplasms	hsa-mir-222	0.140399
Neoplasms	hsa-mir-32	0.140399
Colonic Neoplasms	hsa-mir-204	0.140382
Lupus Vulgaris	hsa-mir-122	0.140352
Leukemia, Lymphocytic, Chronic, B-Cell	hsa-let-7c	0.14031
Hepatitis B	hsa-mir-145	0.1403
Carcinoma	hsa-mir-7	0.140285
Salivary Gland Neoplasms	hsa-mir-16	0.140267
Leukemia, Myeloid, Acute	hsa-mir-206	0.140244
Esophageal Neoplasms	hsa-mir-194	0.140151
Liver Neoplasms	hsa-mir-29b	0.140143
Lung Neoplasms	hsa-mir-491	0.140104
Adenoviridae Infections	hsa-mir-195	0.140098
Glioblastoma	hsa-mir-296	0.140095
Lymphoma	hsa-mir-133a	0.140067
Melanoma	hsa-mir-130b	0.140053
Gastrointestinal Neoplasms	hsa-mir-203	0.14003
Stomach Neoplasms	hsa-mir-499a	0.140007
Colorectal Neoplasms	hsa-mir-138	0.139992
Urinary Bladder Neoplasms	hsa-mir-342	0.139805
Endometriosis	hsa-mir-199b	0.139802
Thyroid Neoplasms	hsa-mir-26a	0.139766
Neuroblastoma	hsa-mir-24	0.13972
Lymphoma	hsa-let-7d	0.139677
Neuroblastoma	hsa-mir-141	0.139673
Neoplasms, Squamous Cell	hsa-mir-31	0.139664
Carcinoma	hsa-mir-195	0.139663
Breast Neoplasms	hsa-mir-370	0.139661
Muscular Disorders, Atrophic	hsa-mir-15a	0.139437
Liver Neoplasms	hsa-mir-1	0.139411
Neoplasms	hsa-mir-486	0.139408
Biliary Tract Neoplasms	hsa-mir-125b	0.139399
Endometriosis	hsa-mir-107	0.139345
Neoplasms	hsa-mir-181c	0.139306
Laryngeal Neoplasms	hsa-mir-200b	0.139306
Kidney Neoplasms	hsa-mir-155	0.139294
Digestive System Neoplasms	hsa-mir-17	0.139269
Lupus Vulgaris	hsa-mir-7	0.139252
Mesothelioma	hsa-mir-1	0.139232
Carcinoma, Squamous Cell	hsa-mir-191	0.1392
Nasopharyngeal Neoplasms	hsa-mir-203	0.139167
Liver Neoplasms	hsa-mir-143	0.139127
Heart Failure	hsa-mir-99b	0.139123
Retinoblastoma	hsa-mir-214	0.139113
Leukemia, Lymphocytic, Chronic, B-Cell	hsa-mir-31	0.139106
Lymphoma	hsa-let-7e	0.139078
Leukemia, Myeloid, Acute	hsa-mir-132	0.139055
Leukemia, Myeloid, Acute	hsa-mir-107	0.139048
Carcinoma, Squamous Cell	hsa-mir-99a	0.13903
Tongue Neoplasms	hsa-mir-21	0.138902
Rectal Neoplasms	hsa-let-7b	0.138884
Glioma	hsa-mir-130a	0.138861
Ovarian Neoplasms	hsa-mir-32	0.138825
Endometrial Neoplasms	hsa-mir-375	0.138803
Mouth Neoplasms	hsa-mir-223	0.138778
Carcinoma, Hepatocellular	hsa-mir-708	0.138725
Medulloblastoma	hsa-mir-27b	0.1387
Endometriosis	hsa-mir-192	0.13866
Adenocarcinoma	hsa-mir-218	0.138617
Uterine Cervical Neoplasms	hsa-mir-26a	0.138616
Carcinoma, Squamous Cell	hsa-mir-302a	0.138595
Retinoblastoma	hsa-mir-182	0.138583
Head and Neck Neoplasms	hsa-mir-373	0.138558
Carcinoma, Hepatocellular	hsa-mir-520c	0.138546
Adenoviridae Infections	hsa-mir-183	0.138517
Rectal Neoplasms	hsa-mir-31	0.138504
Carcinoma, Ehrlich Tumor	hsa-mir-155	0.138493
Carcinoma, Basal Cell	hsa-mir-181a	0.138487
Gastrointestinal Neoplasms	hsa-mir-182	0.138441
Uterine Cervical Neoplasms	hsa-mir-25	0.138378
Hepatitis B	hsa-mir-92a	0.13837
Myocardial Infarction	hsa-mir-146a	0.138328
Melanoma	hsa-mir-491	0.138308
Colorectal Neoplasms, Hereditary Nonpolyposis	hsa-mir-21	0.138252
Salivary Gland Neoplasms	hsa-mir-126	0.138233
Carcinoma, Squamous Cell	hsa-mir-196b	0.138215
Mouth Neoplasms	hsa-mir-200b	0.138178
Lupus Vulgaris	hsa-mir-34b	0.138116
Adenocarcinoma	hsa-mir-27a	0.137992
Leukemia	hsa-mir-29c	0.137973
Leukemia, Myeloid, Acute	hsa-mir-30b	0.137904
Lymphoma	hsa-mir-142	0.137902
Lupus Vulgaris	hsa-mir-205	0.137817
Head and Neck Neoplasms	hsa-mir-135b	0.137799
Carcinoma	hsa-mir-15b	0.137743
Rectal Neoplasms	hsa-mir-29c	0.13772
Heart Failure	hsa-mir-140	0.137719
Glioblastoma	hsa-mir-338	0.13768
Neuroblastoma	hsa-mir-34b	0.137573
Gastrointestinal Neoplasms	hsa-let-7i	0.137533
Carcinoma, Renal Cell	hsa-mir-23a	0.137504
Salivary Gland Neoplasms	hsa-mir-18a	0.137472
Pituitary Neoplasms	hsa-mir-155	0.137442
Colonic Neoplasms	hsa-mir-135a	0.137426
Urinary Bladder Neoplasms	hsa-mir-372	0.137393
Mesothelioma	hsa-mir-223	0.137358
Endometriosis	hsa-mir-127	0.137346
Carcinoma, Hepatocellular	hsa-mir-128	0.137273
Colonic Neoplasms	hsa-mir-219	0.137263
Leukemia, Lymphocytic, Chronic, B-Cell	hsa-mir-9	0.13726
Adrenocortical Carcinoma	hsa-mir-429	0.13723
Biliary Tract Neoplasms	hsa-mir-20a	0.137191
Esophageal Neoplasms	hsa-mir-96	0.137137
Ovarian Neoplasms	hsa-mir-149	0.137121
Endometriosis	hsa-mir-30b	0.137003
Esophageal Neoplasms	hsa-mir-302c	0.137003
Adrenocortical Carcinoma	hsa-mir-199b	0.137002
Adrenocortical Carcinoma	hsa-mir-107	0.136969
Endometriosis	hsa-mir-206	0.136968
Glioblastoma	hsa-mir-372	0.136926
Leukemia	hsa-let-7b	0.13691
Breast Neoplasms	hsa-mir-381	0.136905
Oligodendroglioma	hsa-mir-21	0.136841
Lymphoma	hsa-let-7i	0.1368
Gastrointestinal Neoplasms	hsa-mir-214	0.136732
Prostatic Neoplasms	hsa-mir-181c	0.136685
Liver Neoplasms	hsa-mir-15a	0.136665
Gastrointestinal Neoplasms	hsa-let-7f	0.136585
Leukemia, Myeloid, Acute	hsa-mir-375	0.136515
Leukemia, Lymphocytic, Chronic, B-Cell	hsa-mir-200a	0.136513
Carcinoma, Squamous Cell	hsa-mir-194	0.136497
Lupus Vulgaris	hsa-mir-15b	0.136474
Hemangiosarcoma	hsa-mir-21	0.136419
Osteosarcoma	hsa-mir-31	0.136408
Carcinoma, Basal Cell	hsa-let-7c	0.136403
Neuroblastoma	hsa-mir-183	0.136403
Carcinoma	hsa-mir-125a	0.136344
Adrenal Cortex Neoplasms	hsa-mir-155	0.136315
Laryngeal Neoplasms	hsa-mir-199a	0.136286
Eosinophilic Esophagitis	hsa-mir-17	0.136238
Astrocytoma	hsa-mir-92a	0.136169
Mesothelioma	hsa-mir-200b	0.136155
Neoplasms, Squamous Cell	hsa-let-7c	0.136155
Melanoma	hsa-mir-95	0.136134
Colonic Neoplasms	hsa-mir-92b	0.136133
Hepatitis C	hsa-mir-221	0.136099
Endometriosis	hsa-mir-132	0.136068
Cholangiocarcinoma	hsa-mir-20a	0.136044
Cholangiocarcinoma	hsa-mir-125b	0.135925
Liver Neoplasms	hsa-mir-222	0.13592
Urinary Bladder Neoplasms	hsa-mir-338	0.135894
Leukemia, Myeloid, Acute	hsa-mir-20b	0.135888
Glioma	hsa-mir-135b	0.135823
Colorectal Neoplasms	hsa-mir-494	0.135796
Esophageal Neoplasms	hsa-mir-204	0.135796
Osteosarcoma	hsa-let-7c	0.135784
Rectal Neoplasms	hsa-mir-200c	0.135762
Leukemia, Myeloid, Acute	hsa-mir-192	0.135718
Adrenocortical Carcinoma	hsa-mir-30c	0.135707
Neuroblastoma	hsa-mir-101	0.135703
Barrett Esophagus	hsa-mir-155	0.135689
Glioblastoma	hsa-mir-98	0.135646
Cervical Neoplasms	hsa-mir-21	0.135634
Lymphoma, Large-Cell, Anaplastic	hsa-mir-21	0.135586
Uterine Cervical Neoplasms	hsa-mir-429	0.135585
Medulloblastoma	hsa-mir-18b	0.135576
Hepatitis C	hsa-mir-145	0.135551
Neuroblastoma	hsa-mir-195	0.135508
Salivary Gland Neoplasms	hsa-mir-19b	0.1354
Hepatitis B	hsa-mir-16	0.135398
Neuroblastoma	hsa-mir-196a	0.135393
Carcinoma, Hepatocellular	hsa-mir-340	0.135323
Carcinoma, Hepatocellular	hsa-mir-299	0.135247
Carcinoma, Basal Cell	hsa-mir-200a	0.135247
Neuroblastoma	hsa-mir-205	0.135206
Endometrial Neoplasms	hsa-mir-107	0.135181
Adenoviridae Infections	hsa-mir-100	0.135148
Medulloblastoma	hsa-mir-335	0.135128
Odontogenic Tumors	hsa-mir-21	0.135116
Adrenocortical Carcinoma	hsa-mir-206	0.135113
Carcinoma	hsa-mir-122	0.135069
Urinary Bladder Neoplasms	hsa-mir-98	0.134915
Colonic Neoplasms	hsa-mir-10a	0.134887
Glioma	hsa-mir-193b	0.134802
Biliary Tract Neoplasms	hsa-mir-34a	0.134776
Carcinoma	hsa-mir-106a	0.134764
Carcinoma, Basal Cell	hsa-mir-200c	0.134751
Nasopharyngeal Neoplasms	hsa-mir-182	0.134689
Prostatic Neoplasms	hsa-mir-139	0.134588
Muscular Disorders, Atrophic	hsa-let-7a	0.134583
Retinoblastoma	hsa-mir-141	0.13457
Liver Neoplasms	hsa-mir-200b	0.134558
Neoplasms	hsa-mir-129	0.134455
Digestive System Neoplasms	hsa-mir-125b	0.134392
Glioblastoma	hsa-mir-140	0.134371
Gastrointestinal Neoplasms	hsa-mir-141	0.13437
Laryngeal Neoplasms	hsa-mir-29c	0.134365
Leukemia, Myeloid, Acute	hsa-mir-22	0.134356
Lupus Vulgaris	hsa-mir-183	0.134345
Myocardial Infarction	hsa-mir-17	0.134229
Prostatic Neoplasms	hsa-mir-129	0.134208
Medulloblastoma	hsa-mir-23b	0.134142
Lymphoma	hsa-mir-214	0.134122
Thyroid Neoplasms	hsa-mir-107	0.1341
Hodgkin Disease	hsa-mir-146a	0.134071
Lupus Vulgaris	hsa-mir-100	0.134043
Colonic Neoplasms	hsa-mir-30e	0.134038
Carcinoma	hsa-mir-100	0.134004
Lung Neoplasms	hsa-mir-451a	0.133958
Lymphoma	hsa-let-7f	0.1339
Breast Neoplasms	hsa-mir-376a	0.133882
Astrocytoma	hsa-mir-16	0.133852
Prostate Neoplasms	hsa-mir-155	0.133799
Nasopharyngeal Neoplasms	hsa-mir-141	0.133786
[truncated: 182,156 more rows]
